# Supplementary material for: Disentangling the mechanisms of mate choice in a captive koala population
Source: PeerJ. 2018 Aug 21;6:e5438. doi: 10.7717/peerj.5438 (PMC6108315; doi:10.7717/peerj.5438)
Supplement: Supplemental Information 2 — Raw data files with a key and information on how to perform each analysis. [file peerj-06-5438-s002.xlsx]

## Sheet: Keys
Sheet Name	Column Name	Definition	Notes	Using the data in this workbook to perform the analyses
Representation	Year	Year of the breeding program		To perform the analyses, save the excel sheets in the Supplemental Data excel file under their respective sheet names as indicated in each R script.
	Type	0 = Complete pairing data, 1 = Sampled pairing data
	Pairings	Total number of pairings
	Copulations	Total number of pairings resulting in copulations
	Offspring	Total number of copulations resulting in offspring
	Surviving Offspring	Total number of offspring that survived >1 year
Yearly Summary	Year	Year of the breeding program
	Total Pairings	Total number of pairings (repeated pairings included)	Complete pairing data was used
	Breeding Recommendations	Total number of unique pairings (repeated pairings not included)
	Copulations	Total number of pairings resulting in copulations
	Offspring	Total number of copulations resulting in offspring
	Surviving Offspring	Total number of offspring that survived >1 year
	Copulation Success	Copulations/Total Pairings*100
	Breeding Success	Offspring/Copulations*100
	Offspring Success	Surviving Offspring/Offspring*100
Pair ID	PairID	Identification code for each unique male-female pairing	Female Studbook number _ Male Studebook number
	First Year	The first year the pair was paired together
	N Years	The number of years the pair was present in the complete dataset
	N Years Cop	The number of years the pair was present in a subset of the dataset that only included pairings resulting in copulations
	N Years Off	The number of years the pair was present in a subset of the dataset that only included copulations resulting in offspring
Age and Familiarity	Year	Year of the breeding program
	Pair ID	Identification code for each unique male-female pairing
	Female Age	Age of the female in years
	Male Age	Age of the male in years
	Age Difference	Age difference between the male and female in years
	Familiarity	The number of years the pair had previously been paired together
	Copulation Success	1 = Pairing resulted in copulation, 0 = Pairing did not result in copulation
	Breeding Success	1 = Coplulation resulted in offspring, 0 = Copulation did not result in offspring
	Offspring Success	1 = Offspring survived >1 year, 0 = Offspring did not survive >1 year
MHC Genotypes	Koala SB#	Koala studbook number
	PhciDBB001M3	Genotypes for MHC-linked microsatellite marker PhciDBB001M3
	PhciDCBM1	Genotypes for MHC-linked microsatellite marker PhciDCBM1
	MHCIIDAB001M1	Genotypes for MHC-linked microsatellite marker MHCIIDAB001M1
Non-MHC Genotypes	Koala SB#	Koala studbook number
	Pcin05	Genotypes for non-MHC microsatellite marker Pcin05	0's indicate missing data for failed samples or samples that were not genotyped
	Pcin08	Genotypes for non-MHC microsatellite marker Pcin08
	Pcin11	Genotypes for non-MHC microsatellite marker Pcin11
	Pcin20	Genotypes for non-MHC microsatellite marker Pcin20
	Pcin21	Genotypes for non-MHC microsatellite marker Pcin21
	Pcin22	Genotypes for non-MHC microsatellite marker Pcin22
	Pcin23	Genotypes for non-MHC microsatellite marker Pcin23
	Pcv 31	Genotypes for non-MHC microsatellite marker Pcv 31
	Pcv 25.2	Genotypes for non-MHC microsatellite marker Pcv 25.2
	Pcv 30	Genotypes for non-MHC microsatellite marker Pcv 30
	Pcv 25.1	Genotypes for non-MHC microsatellite marker Pcv 25.1
	Pcv 26	Genotypes for non-MHC microsatellite marker Pcv 26
	Phc 11	Genotypes for non-MHC microsatellite marker Phc 11
	Phc 13	Genotypes for non-MHC microsatellite marker Phc 13
	Pcv 24.2	Genotypes for non-MHC microsatellite marker Pcv 24.2
Quantity	Male SB#	Male studbook number
	Year	Year of first pairing
	Age	Age at first pairing
	Pairings	Total number of pairings
	Copulations	Total number of pairings resulting in copulations
	Offspring	Total number of copulations resulting in offspring
	Surviving Offspring	Total number of offspring that survived >1 year
	Copulation Success	Copulations/Pairings*100
	Breeding Success	Offspring/Copulations*100	Missing values are due to no pairings resulting in successful copulations
	Offspring Success	Surviving Offspring/Offspring*100	Missing values are due to no copulations resulting in successful offspring
	Overall MHC Hs	Standardised heterozygosity across the 3 MHC-linked loci	Calculated using the Rhh package in R
	DBB Heterozygosity	Heterozygosity at the DBB locus, 1 = Heterozygous, 0 = Homozygous
	DCB Heterozygosity	Heterozygosity at the DCB locus, 1 = Heterozygous, 0 = Homozygous
	DAB Heterozygosity	Heterozygosity at the DAB locus, 1 = Heterozygous, 0 = Homozygous
	Non MHC Hs	Standardised heterozygosity across the 15 non-MHC loci	Calculated using the Rhh package in R
Compatibility	PairID	Identification code for each unique male-female pairing
	Year	Year of first pairing
	Familiarity	Total number of years the pair was paired together
	Male Age	Male age at first pairing
	Pairings	Total number of pairings
	Copulations	Total number of pairings resulting in copulations
	Offspring	Total number of copulations resulting in offspring
	Surviving Offspring	Total number of offspring that survived >1 year
	Copulation Success	Copulations/Pairings*100
	Breeding Success	Offspring/Copulations*100	Missing values are due to no pairings resulting in successful copulations
	Offspring Success	Surviving Offspring/Offspring*100	Missing values are due to no copulations resulting in successful offspring
	Overall MHC Similarity	Similarity across the 3 MHC-linked loci	Calculated using Wetton's formula - see methods
	DBB Similarity	Similarity at the DBB locus
	DCB Similarity	Similarity at the DCB locus
	DAB Similarity	Similarity at the DAB locus
	Non MHC Similarity	Similarity across the 15 non-MHC loci	Allele sharing between individuals. Calculated in MolKin - see methods
Alleles	Male SB#	Male studbook number
	Year	Year of first pairing
	Age	Age at first pairing
	Pairings	Total number of pairings
	Copulations	Total number of pairings resulting in copulations
	Offspring	Total number of copulations resulting in offspring
	Surviving Offspring	Total number of offspring that survived >1 year
	Copulation Success	Copulations/Pairings*100
	Breeding Success	Offspring/Copulations*100	Missing values are due to no pairings resulting in successful copulations
	Offspring Success	Surviving Offspring/Offspring*100	Missing values are due to no copulations resulting in successful offspring
	DBB277	1 = DBB277 allele present, 0 = DBB277 allele absent
	DBB285	1 = DBB285 allele present, 0 = DBB285 allele absent
	DBB287	1 = DBB287 allele present, 0 = DBB287 allele absent
	DBB289	1 = DBB289 allele present, 0 = DBB289 allele absent
	DBB293	1 = DBB293 allele present, 0 = DBB293 allele absent
	DBB297	1 = DBB297 allele present, 0 = DBB297 allele absent
	DCB220	1 = DCB220 allele present, 0 = DCB220 allele absent
	DCB222	1 = DCB222 allele present, 0 = DCB222 allele absent
	DCB226	1 = DCB226 allele present, 0 = DCB226 allele absent
	DCB228	1 = DCB228 allele present, 0 = DCB228 allele absent
	DCB250	1 = DCB250 allele present, 0 = DCB250 allele absent
	DCB252	1 = DCB252 allele present, 0 = DCB252 allele absent
	DCB254	1 = DCB254 allele present, 0 = DCB254 allele absent
	DCB256	1 = DCB256 allele present, 0 = DCB256 allele absent
	DCB260	1 = DCB260 allele present, 0 = DCB260 allele absent
	DCB264	1 = DCB264 allele present, 0 = DCB264 allele absent
	DCB266	1 = DCB266 allele present, 0 = DCB266 allele absent
	DAB277	1 = DAB277 allele present, 0 = DAB277 allele absent
	DAB281	1 = DAB281 allele present, 0 = DAB281 allele absent
	DAB285	1 = DAB285 allele present, 0 = DAB285 allele absent
	DAB287	1 = DAB287 allele present, 0 = DAB287 allele absent
	DAB289	1 = DAB289 allele present, 0 = DAB289 allele absent
	DAB291	1 = DAB291 allele present, 0 = DAB291 allele absent
	DAB293	1 = DAB293 allele present, 0 = DAB293 allele absent
	DAB297	1 = DAB297 allele present, 0 = DAB297 allele absent

## Sheet: Representation
Year	Type	Pairings	Copulations	Offspring	Surviving Offspring
1984	0	10	8	4	3
1985	0	19	13	5	2
1986	0	18	9	5	3
1987	0	21	11	5	3
1988	0	26	16	8	4
1989	0	29	7	5	2
1990	0	21	9	3	2
1991	0	35	10	8	5
1992	0	27	13	7	4
1993	0	51	12	8	3
1994	0	25	8	7	5
1995	0	21	11	8	5
1996	0	34	11	6	5
1997	0	27	8	5	3
1998	0	30	11	8	4
1999	0	34	11	7	3
2000	0	21	7	4	2
2001	0	31	15	6	4
2002	0	40	8	3	2
2003	0	78	14	4	4
2004	0	43	11	2	2
2005	0	28	12	0	0
2006	0	26	8	2	1
2007	0	41	5	1	0
2008	0	59	16	2	2
2009	0	40	9	4	3
2010	0	20	4	1	0
2011	0	29	9	2	2
2012	0	81	15	3	3
1984	1	1	1	1	1
1985	1	10	4	1	1
1986	1	3	0	0	0
1987	1	1	1	1	0
1988	1	2	1	1	0
1989	1	2	2	1	0
1990	1	9	2	0	0
1991	1	11	1	1	1
1992	1	11	3	2	2
1993	1	20	6	3	1
1994	1	2	2	2	2
1995	1	10	7	4	2
1996	1	25	8	3	3
1997	1	18	5	2	1
1998	1	8	2	0	0
1999	1	7	1	1	1
2000	1	6	4	2	1
2001	1	8	4	1	0
2002	1	12	0	0	0
2003	1	40	7	1	1
2004	1	26	8	1	1
2005	1	18	8	0	0
2006	1	13	3	0	0
2007	1	5	0	0	0
2008	1	40	8	2	2
2009	1	35	9	4	3
2010	1	20	4	1	0
2011	1	29	9	2	2
2012	1	79	13	2	2

## Sheet: Yearly Summary
Year	Total Pairings	Breeding Recommendations	Copulations	Offspring	Surviving Offspring	Copulation Success	Breeding Success	Offspring Success
1984	10	6	8	4	3	80	50	75
1985	19	6	13	5	2	68.4211	38.4615	40
1986	18	11	9	5	3	50	55.5556	60
1987	21	8	11	5	3	52.381	45.4545	60
1988	26	16	16	8	4	61.5385	50	50
1989	29	12	7	5	2	24.1379	71.4286	40
1990	21	9	9	3	2	42.8571	33.3333	66.6667
1991	35	19	10	8	5	28.5714	80	62.5
1992	27	14	13	7	4	48.1481	53.8462	57.1429
1993	51	24	12	8	3	23.5294	66.6667	37.5
1994	25	10	8	7	5	32	87.5	71.4286
1995	21	13	11	8	5	52.381	72.7273	62.5
1996	34	16	11	6	5	32.3529	54.5455	83.3333
1997	27	16	8	5	3	29.6296	62.5	60
1998	30	17	11	8	4	36.6667	72.7273	50
1999	34	16	11	7	3	32.3529	63.6364	42.8571
2000	21	12	7	4	2	33.3333	57.1429	50
2001	31	16	15	6	4	48.3871	40	66.6667
2002	40	16	8	3	2	20	37.5	66.6667
2003	78	23	14	4	4	17.9487	28.5714	100
2004	43	16	11	2	2	25.5814	18.1818	100
2005	28	13	12	0	0	42.8571	0
2006	26	10	8	2	1	30.7692	25	50
2007	41	8	5	1	0	12.1951	20	0
2008	59	17	16	2	2	27.1186	12.5	100
2009	40	15	9	4	3	22.5	44.4444	75
2010	20	8	4	1	0	20	25	0
2011	29	10	9	2	2	31.0345	22.2222	100
2012	81	23	15	3	3	18.5185	20	100

## Sheet: Pair ID
PairID	First Year	N Years	N Years Cop	N Years Off
8_2	1984	1	1	1
108_2	1984	1	1	1
106_7	1984	2	1	1
3_102	1984	1	1	1
110_102	1984	1	1	0
107_111	1984	1	1	0
8_7	1985	2	2	1
108_104	1985	2	2	2
121_104	1985	1	1	1
3_111	1985	1	1	1
106_111	1985	1	1	1
121_111	1985	1	1	0
106_2	1986	3	3	2
124_2	1986	1	0	0
107_104	1986	1	1	0
116_104	1986	2	2	1
117_104	1986	1	1	1
123_104	1986	1	0	0
8_118	1986	2	2	2
107_118	1986	2	1	0
107_120	1986	2	1	0
122_120	1986	6	5	5
106_104	1987	1	1	1
8_127	1987	6	4	3
108_127	1987	1	1	1
122_127	1987	2	2	2
107_7	1988	1	1	0
108_7	1988	1	1	0
116_7	1988	1	1	0
122_7	1988	1	1	1
131_118	1988	1	1	0
106_120	1988	3	2	2
116_120	1988	2	2	2
117_120	1988	1	0	0
124_120	1988	1	1	1
116_125	1988	1	0	0
131_127	1988	2	2	2
131_133	1988	1	0	0
113_118	1989	1	0	0
132_118	1989	1	1	1
8_125	1989	3	2	0
106_125	1989	2	1	0
122_125	1989	2	1	0
106_133	1989	1	0	0
113_133	1989	1	0	0
124_133	1989	1	1	1
8_137	1989	2	0	0
131_125	1990	1	1	0
142_125	1990	1	0	0
142_127	1990	1	0	0
106_144	1990	1	1	1
147_127	1991	1	0	0
155_127	1991	2	2	1
158_137	1991	1	1	1
132_144	1991	1	1	1
147_148	1991	1	1	1
158_148	1991	1	0	0
116_156	1991	1	0	0
155_156	1991	2	0	0
158_156	1991	2	0	0
8_157	1991	3	0	0
106_157	1991	5	4	4
131_157	1991	1	1	1
132_157	1991	3	2	2
147_157	1991	6	5	5
155_157	1991	1	0	0
155_125	1992	1	1	0
158_125	1992	1	1	0
155_137	1992	2	2	1
158_144	1992	2	2	2
8_156	1992	3	1	1
147_156	1992	5	1	1
122_157	1992	2	1	1
142_157	1992	1	0	0
123_127	1993	1	1	0
106_156	1993	2	1	0
122_156	1993	3	1	1
123_156	1993	6	2	0
126_156	1993	1	0	0
132_156	1993	1	0	0
123_157	1993	2	0	0
126_157	1993	1	1	1
122_160	1993	2	1	1
135_156	1994	1	1	1
172_156	1994	2	2	2
135_157	1994	2	2	1
172_127	1995	1	1	1
168_156	1995	1	1	1
170_156	1995	2	0	0
153_157	1995	1	0	0
153_186	1995	1	0	0
123_197	1995	4	2	0
135_197	1995	1	1	1
170_197	1995	4	4	2
172_197	1995	1	0	0
135_120	1996	4	3	3
169_120	1996	2	0	0
168_144	1996	1	1	1
147_154	1996	2	0	0
170_154	1996	1	1	0
169_157	1996	1	1	0
123_186	1996	1	0	0
191_197	1996	2	2	0
142_201	1996	1	1	1
123_120	1997	1	0	0
191_120	1997	4	1	1
175_156	1997	4	2	2
123_194	1997	1	0	0
170_194	1997	1	1	1
147_197	1997	5	2	2
169_197	1997	1	0	0
175_197	1997	3	1	1
196_120	1998	1	0	0
213_120	1998	1	1	0
135_144	1998	3	2	2
123_154	1998	1	0	0
191_156	1998	1	1	1
196_156	1998	4	4	4
212_189	1998	1	1	1
214_189	1998	1	0	0
147_190	1998	1	1	1
192_190	1998	8	6	1
196_197	1998	7	3	1
123_203	1998	1	0	0
191_209	1998	1	1	0
210_209	1998	1	1	1
170_144	1999	2	2	0
192_144	1999	2	1	1
169_203	1999	1	0	0
175_203	1999	1	0	0
169_223	1999	1	1	1
175_223	1999	1	0	0
191_223	1999	1	1	1
210_223	1999	1	1	1
175_144	2000	3	1	1
246_197	2000	3	2	2
246_226	2000	1	0	0
170_232	2000	1	0	0
191_144	2001	2	2	0
192_156	2001	1	1	0
170_190	2001	1	0	0
175_190	2001	1	1	1
147_217	2001	1	1	1
175_232	2001	1	0	0
170_248	2001	1	0	0
192_248	2001	1	0	0
192_250	2001	1	0	0
246_120	2002	1	1	1
273_120	2002	2	0	0
263_156	2002	1	0	0
266_156	2002	1	0	0
273_197	2002	2	0	0
266_205	2002	1	0	0
147_274	2002	3	1	0
175_120	2003	1	0	0
192_189	2003	4	3	0
210_189	2003	5	4	2
210_190	2003	5	3	2
175_274	2003	3	2	2
263_274	2003	3	1	0
266_274	2003	2	0	0
147_297	2003	2	1	0
196_297	2003	1	1	1
273_297	2003	1	0	0
191_299	2003	3	2	0
147_308	2003	1	1	0
175_308	2003	4	1	0
263_308	2003	4	2	0
267_308	2003	1	1	0
191_189	2004	3	3	0
219_190	2004	1	1	1
196_333	2004	1	0	0
210_333	2004	1	0	0
263_189	2005	4	0	0
266_229	2005	2	0	0
175_189	2006	1	0	0
263_190	2006	3	3	2
266_190	2006	1	1	0
263_333	2006	1	0	0
210_197	2007	1	0	0
339_203	2007	1	0	0
356_203	2007	1	0	0
210_229	2007	1	1	0
263_229	2007	2	1	0
356_189	2008	1	1	1
346_197	2008	2	2	0
348_197	2008	2	1	0
267_203	2008	1	1	0
348_337	2008	3	1	1
356_337	2008	5	2	1
267_353	2008	2	1	0
346_353	2008	1	1	0
348_353	2008	2	1	0
267_363	2008	5	3	1
346_363	2008	4	2	1
348_363	2008	2	0	0
346_189	2009	1	1	1
267_197	2009	1	1	0
348_234	2009	2	1	0
356_234	2009	3	1	0
415_400	2009	1	0	0
346_350	2010	1	0	0
210_363	2010	3	2	0
210_154	2011	1	0	0
339_300	2011	2	2	0
356_300	2011	1	0	0
267_337	2011	2	1	1
415_350	2011	1	0	0
415_363	2011	2	2	0
374_234	2012	1	0	0
432_234	2012	1	1	1
443_274	2012	1	1	1
427_300	2012	1	1	0
210_337	2012	1	1	0
346_337	2012	1	1	1
374_337	2012	1	0	0
415_337	2012	1	0	0
427_337	2012	1	1	0
432_337	2012	1	1	0
427_350	2012	1	0	0
432_350	2012	1	0	0
374_363	2012	1	0	0
427_363	2012	1	0	0
432_363	2012	1	0	0
210_430	2012	1	1	0

## Sheet: Age and Familiarity
Year	Pair ID	Female Age	Male Age	Age Difference	Familiarity	Copulation Success	Breeding Success	Offspring Success
1984	8_2	4	9	5	0	1	1	1
1984	108_2	5	9	4	0	1	1	1
1984	106_7	6	5	-1	0	1	1	1
1984	3_102	9	8	-1	0	1	1	0
1984	3_102	9	8	-1	0	1	0	0
1984	3_102	9	8	-1	0	1	0	0
1984	3_102	9	8	-1	0	0	0	0
1984	3_102	9	8	-1	0	0	0	0
1984	110_102	5	8	3	0	1	0	0
1984	107_111	4	4	0	0	1	0	0
1985	8_7	5	6	1	0	1	0	0
1985	8_7	5	6	1	0	1	0	0
1985	8_7	5	6	1	0	1	0	0
1985	8_7	5	6	1	0	0	0	0
1985	8_7	5	6	1	0	0	0	0
1985	8_7	5	6	1	0	0	0	0
1985	8_7	5	6	1	0	0	0	0
1985	8_7	5	6	1	0	0	0	0
1985	8_7	5	6	1	0	0	0	0
1985	108_104	6	7	1	0	1	1	0
1985	108_104	6	7	1	0	1	0	0
1985	108_104	6	7	1	0	1	0	0
1985	121_104	2	7	5	0	1	1	0
1985	3_111	10	5	-5	0	1	1	1
1985	106_111	7	5	-2	0	1	1	1
1985	106_111	7	5	-2	0	1	1	0
1985	106_111	7	5	-2	0	1	0	0
1985	106_111	7	5	-2	0	1	0	0
1985	121_111	2	5	3	0	1	0	0
1986	106_2	8	11	3	0	1	1	1
1986	124_2	2	11	9	0	0	0	0
1986	107_104	6	8	2	0	1	0	0
1986	107_104	6	8	2	0	0	0	0
1986	107_104	6	8	2	0	0	0	0
1986	108_104	7	8	1	1	1	1	1
1986	116_104	4	8	4	0	1	0	0
1986	117_104	4	8	4	0	1	1	0
1986	123_104	2	8	6	0	0	0	0
1986	123_104	2	8	6	0	0	0	0
1986	123_104	2	8	6	0	0	0	0
1986	8_118	6	3	-3	0	1	1	1
1986	8_118	6	3	-3	0	1	0	0
1986	8_118	6	3	-3	0	0	0	0
1986	8_118	6	3	-3	0	0	0	0
1986	107_118	6	3	-3	0	1	0	0
1986	107_120	6	3	-3	0	0	0	0
1986	122_120	2	3	1	0	1	1	0
1987	106_2	9	12	3	1	1	1	0
1987	106_2	9	12	3	1	1	0	0
1987	106_2	9	12	3	1	1	0	0
1987	106_2	9	12	3	1	1	0	0
1987	106_2	9	12	3	1	0	0	0
1987	106_2	9	12	3	1	0	0	0
1987	106_2	9	12	3	1	0	0	0
1987	106_2	9	12	3	1	0	0	0
1987	106_104	9	9	0	0	1	1	0
1987	106_104	9	9	0	0	0	0	0
1987	116_104	5	9	4	1	1	1	1
1987	116_104	5	9	4	1	0	0	0
1987	107_118	7	4	-3	1	0	0	0
1987	107_118	7	4	-3	1	0	0	0
1987	107_118	7	4	-3	1	0	0	0
1987	107_120	7	4	-3	1	1	0	0
1987	107_120	7	4	-3	1	1	0	0
1987	8_127	7	2	-5	0	1	1	0
1987	108_127	8	2	-6	0	1	1	1
1987	122_127	3	2	-1	0	1	1	1
1987	122_127	3	2	-1	0	0	0	0
1988	106_2	10	13	3	2	1	0	0
1988	106_2	10	13	3	2	1	0	0
1988	8_7	8	9	1	1	1	1	0
1988	8_7	8	9	1	1	0	0	0
1988	106_7	10	9	-1	1	0	0	0
1988	106_7	10	9	-1	1	0	0	0
1988	107_7	8	9	1	0	1	0	0
1988	108_7	9	9	0	0	1	0	0
1988	116_7	6	9	3	0	1	0	0
1988	122_7	4	9	5	0	1	1	0
1988	8_118	8	5	-3	1	1	1	1
1988	8_118	8	5	-3	1	0	0	0
1988	131_118	2	5	3	0	1	0	0
1988	106_120	10	5	-5	0	1	1	1
1988	116_120	6	5	-1	0	1	1	1
1988	116_120	6	5	-1	0	1	1	0
1988	116_120	6	5	-1	0	1	0	0
1988	117_120	6	5	-1	0	0	0	0
1988	124_120	4	5	1	0	1	1	0
1988	124_120	4	5	1	0	1	0	0
1988	124_120	4	5	1	0	0	0	0
1988	116_125	6	3	-3	0	0	0	0
1988	116_125	6	3	-3	0	0	0	0
1988	131_127	2	3	1	0	1	1	1
1988	131_133	2	2	0	0	0	0	0
1988	131_133	2	2	0	0	0	0	0
1989	113_118	8	6	-2	0	0	0	0
1989	132_118	3	6	3	0	1	1	1
1989	132_118	3	6	3	0	0	0	0
1989	132_118	3	6	3	0	0	0	0
1989	106_120	11	6	-5	1	1	1	0
1989	122_120	5	6	1	1	1	1	1
1989	8_125	9	4	-5	0	1	0	0
1989	8_125	9	4	-5	0	0	0	0
1989	8_125	9	4	-5	0	0	0	0
1989	8_125	9	4	-5	0	0	0	0
1989	8_125	9	4	-5	0	0	0	0
1989	8_125	9	4	-5	0	0	0	0
1989	8_125	9	4	-5	0	0	0	0
1989	8_125	9	4	-5	0	0	0	0
1989	8_125	9	4	-5	0	0	0	0
1989	106_125	11	4	-7	0	0	0	0
1989	106_125	11	4	-7	0	0	0	0
1989	122_125	5	4	-1	0	0	0	0
1989	122_125	5	4	-1	0	0	0	0
1989	8_127	9	4	-5	1	1	1	0
1989	8_127	9	4	-5	1	1	0	0
1989	106_133	11	3	-8	0	0	0	0
1989	106_133	11	3	-8	0	0	0	0
1989	106_133	11	3	-8	0	0	0	0
1989	106_133	11	3	-8	0	0	0	0
1989	113_133	8	3	-5	0	0	0	0
1989	124_133	5	3	-2	0	1	1	0
1989	8_137	9	2	-7	0	0	0	0
1989	8_137	9	2	-7	0	0	0	0
1990	8_125	10	5	-5	1	0	0	0
1990	122_125	6	5	-1	1	1	0	0
1990	122_125	6	5	-1	1	1	0	0
1990	131_125	4	5	1	0	1	0	0
1990	131_125	4	5	1	0	1	0	0
1990	131_125	4	5	1	0	0	0	0
1990	142_125	2	5	3	0	0	0	0
1990	8_127	10	5	-5	2	1	0	0
1990	8_127	10	5	-5	2	1	0	0
1990	8_127	10	5	-5	2	0	0	0
1990	8_127	10	5	-5	2	0	0	0
1990	8_127	10	5	-5	2	0	0	0
1990	8_127	10	5	-5	2	0	0	0
1990	8_127	10	5	-5	2	0	0	0
1990	8_127	10	5	-5	2	0	0	0
1990	131_127	4	5	1	1	1	1	1
1990	142_127	2	5	3	0	0	0	0
1990	8_137	10	3	-7	1	0	0	0
1990	8_137	10	3	-7	1	0	0	0
1990	106_144	12	2	-10	0	1	1	1
1990	106_144	12	2	-10	0	1	1	0
1991	116_120	9	8	-1	1	1	1	0
1991	116_120	9	8	-1	1	1	1	0
1991	116_120	9	8	-1	1	0	0	0
1991	116_120	9	8	-1	1	0	0	0
1991	122_120	7	8	1	2	1	1	1
1991	122_120	7	8	1	2	0	0	0
1991	8_125	11	6	-5	2	1	0	0
1991	8_127	11	6	-5	3	0	0	0
1991	8_127	11	6	-5	3	0	0	0
1991	147_127	2	6	4	0	0	0	0
1991	147_127	2	6	4	0	0	0	0
1991	155_127	4	6	2	0	1	1	1
1991	158_137	3	4	1	0	1	1	1
1991	158_137	3	4	1	0	1	0	0
1991	132_144	5	3	-2	0	1	1	1
1991	132_144	5	3	-2	0	0	0	0
1991	147_148	2	2	0	0	1	1	0
1991	158_148	3	2	-1	0	0	0	0
1991	116_156	9	3	-6	0	0	0	0
1991	155_156	4	3	-1	0	0	0	0
1991	155_156	4	3	-1	0	0	0	0
1991	158_156	3	3	0	0	0	0	0
1991	8_157	11	3	-8	0	0	0	0
1991	106_157	13	3	-10	0	0	0	0
1991	106_157	13	3	-10	0	0	0	0
1991	106_157	13	3	-10	0	0	0	0
1991	106_157	13	3	-10	0	0	0	0
1991	106_157	13	3	-10	0	0	0	0
1991	106_157	13	3	-10	0	0	0	0
1991	131_157	5	3	-2	0	1	1	1
1991	132_157	5	3	-2	0	0	0	0
1991	147_157	2	3	1	0	0	0	0
1991	147_157	2	3	1	0	0	0	0
1991	155_157	4	3	-1	0	0	0	0
1991	155_157	4	3	-1	0	0	0	0
1992	106_125	14	7	-7	1	1	0	0
1992	155_125	5	7	2	0	1	0	0
1992	155_125	5	7	2	0	1	0	0
1992	158_125	4	7	3	0	1	0	0
1992	8_127	12	7	-5	4	0	0	0
1992	8_127	12	7	-5	4	0	0	0
1992	155_137	5	5	0	0	1	1	0
1992	155_137	5	5	0	0	1	1	0
1992	158_144	4	4	0	0	1	1	0
1992	8_156	12	4	-8	0	0	0	0
1992	147_156	3	4	1	0	0	0	0
1992	147_156	3	4	1	0	0	0	0
1992	8_157	12	4	-8	1	0	0	0
1992	8_157	12	4	-8	1	0	0	0
1992	8_157	12	4	-8	1	0	0	0
1992	8_157	12	4	-8	1	0	0	0
1992	8_157	12	4	-8	1	0	0	0
1992	106_157	14	4	-10	1	1	1	1
1992	106_157	14	4	-10	1	0	0	0
1992	106_157	14	4	-10	1	0	0	0
1992	106_157	14	4	-10	1	0	0	0
1992	122_157	8	4	-4	0	1	1	1
1992	122_157	8	4	-4	0	1	0	0
1992	132_157	6	4	-2	1	1	1	1
1992	142_157	4	4	0	0	0	0	0
1992	147_157	3	4	1	1	1	1	1
1992	147_157	3	4	1	1	1	0	0
1993	106_120	15	10	-5	2	0	0	0
1993	8_127	13	8	-5	5	1	1	1
1993	8_127	13	8	-5	5	0	0	0
1993	8_127	13	8	-5	5	0	0	0
1993	8_127	13	8	-5	5	0	0	0
1993	8_127	13	8	-5	5	0	0	0
1993	122_127	9	8	-1	1	1	1	1
1993	123_127	9	8	-1	0	1	0	0
1993	155_127	6	8	2	1	1	0	0
1993	155_127	6	8	2	1	0	0	0
1993	155_127	6	8	2	1	0	0	0
1993	155_127	6	8	2	1	0	0	0
1993	155_137	6	6	0	1	1	0	0
1993	155_137	6	6	0	1	0	0	0
1993	158_144	5	5	0	1	1	1	0
1993	8_156	13	5	-8	1	0	0	0
1993	8_156	13	5	-8	1	0	0	0
1993	8_156	13	5	-8	1	0	0	0
1993	8_156	13	5	-8	1	0	0	0
1993	106_156	15	5	-10	0	0	0	0
1993	106_156	15	5	-10	0	0	0	0
1993	122_156	9	5	-4	0	0	0	0
1993	123_156	9	5	-4	0	0	0	0
1993	126_156	8	5	-3	0	0	0	0
1993	126_156	8	5	-3	0	0	0	0
1993	132_156	7	5	-2	0	0	0	0
1993	147_156	4	5	1	1	0	0	0
1993	155_156	6	5	-1	1	0	0	0
1993	158_156	5	5	0	1	0	0	0
1993	158_156	5	5	0	1	0	0	0
1993	158_156	5	5	0	1	0	0	0
1993	158_156	5	5	0	1	0	0	0
1993	8_157	13	5	-8	2	0	0	0
1993	106_157	15	5	-10	2	1	1	0
1993	106_157	15	5	-10	2	0	0	0
1993	106_157	15	5	-10	2	0	0	0
1993	106_157	15	5	-10	2	0	0	0
1993	122_157	9	5	-4	1	0	0	0
1993	122_157	9	5	-4	1	0	0	0
1993	123_157	9	5	-4	0	0	0	0
1993	123_157	9	5	-4	0	0	0	0
1993	123_157	9	5	-4	0	0	0	0
1993	126_157	8	5	-3	0	1	1	1
1993	126_157	8	5	-3	0	1	1	0
1993	132_157	7	5	-2	2	1	1	0
1993	132_157	7	5	-2	2	0	0	0
1993	132_157	7	5	-2	2	0	0	0
1993	147_157	4	5	1	2	1	1	0
1993	147_157	4	5	1	2	1	0	0
1993	147_157	4	5	1	2	0	0	0
1993	122_160	9	2	-7	0	0	0	0
1994	8_156	14	6	-8	2	1	1	1
1994	106_156	16	6	-10	1	1	0	0
1994	106_156	16	6	-10	1	0	0	0
1994	106_156	16	6	-10	1	0	0	0
1994	106_156	16	6	-10	1	0	0	0
1994	106_156	16	6	-10	1	0	0	0
1994	106_156	16	6	-10	1	0	0	0
1994	106_156	16	6	-10	1	0	0	0
1994	106_156	16	6	-10	1	0	0	0
1994	106_156	16	6	-10	1	0	0	0
1994	122_156	10	6	-4	1	0	0	0
1994	135_156	7	6	-1	0	1	1	0
1994	135_156	7	6	-1	0	0	0	0
1994	135_156	7	6	-1	0	0	0	0
1994	147_156	5	6	1	2	0	0	0
1994	147_156	5	6	1	2	0	0	0
1994	172_156	2	6	4	0	1	1	1
1994	106_157	16	6	-10	3	1	1	0
1994	106_157	16	6	-10	3	0	0	0
1994	106_157	16	6	-10	3	0	0	0
1994	106_157	16	6	-10	3	0	0	0
1994	106_157	16	6	-10	3	0	0	0
1994	135_157	7	6	-1	0	1	1	1
1994	147_157	5	6	1	3	1	1	1
1994	122_160	10	3	-7	1	1	1	1
1995	122_120	11	12	1	3	1	1	1
1995	172_127	3	10	7	0	1	1	0
1995	168_156	4	7	3	0	1	1	1
1995	168_156	4	7	3	0	0	0	0
1995	168_156	4	7	3	0	0	0	0
1995	168_156	4	7	3	0	0	0	0
1995	170_156	3	7	4	0	0	0	0
1995	172_156	3	7	4	1	1	1	1
1995	106_157	17	7	-10	4	1	1	0
1995	135_157	8	7	-1	1	1	0	0
1995	147_157	6	7	1	4	1	1	1
1995	147_157	6	7	1	4	1	0	0
1995	153_157	5	7	2	0	0	0	0
1995	153_157	5	7	2	0	0	0	0
1995	153_186	5	2	-3	0	0	0	0
1995	123_197	11	4	-7	0	0	0	0
1995	123_197	11	4	-7	0	0	0	0
1995	135_197	8	4	-4	0	1	1	0
1995	135_197	8	4	-4	0	1	0	0
1995	170_197	3	4	1	0	1	1	1
1995	172_197	3	4	1	0	0	0	0
1996	122_120	12	13	1	4	1	1	1
1996	135_120	9	13	4	0	1	1	1
1996	169_120	5	13	8	0	0	0	0
1996	169_120	5	13	8	0	0	0	0
1996	169_120	5	13	8	0	0	0	0
1996	169_120	5	13	8	0	0	0	0
1996	168_144	5	8	3	0	1	1	1
1996	147_154	7	6	-1	0	0	0	0
1996	170_154	4	6	2	0	1	0	0
1996	123_156	12	8	-4	1	0	0	0
1996	123_156	12	8	-4	1	0	0	0
1996	123_156	12	8	-4	1	0	0	0
1996	123_156	12	8	-4	1	0	0	0
1996	170_156	4	8	4	1	0	0	0
1996	123_157	12	8	-4	1	0	0	0
1996	123_157	12	8	-4	1	0	0	0
1996	147_157	7	8	1	5	1	1	1
1996	169_157	5	8	3	0	1	0	0
1996	169_157	5	8	3	0	0	0	0
1996	169_157	5	8	3	0	0	0	0
1996	123_186	12	3	-9	0	0	0	0
1996	123_197	12	5	-7	1	1	0	0
1996	123_197	12	5	-7	1	1	0	0
1996	123_197	12	5	-7	1	0	0	0
1996	123_197	12	5	-7	1	0	0	0
1996	123_197	12	5	-7	1	0	0	0
1996	123_197	12	5	-7	1	0	0	0
1996	123_197	12	5	-7	1	0	0	0
1996	123_197	12	5	-7	1	0	0	0
1996	123_197	12	5	-7	1	0	0	0
1996	170_197	4	5	1	1	1	1	1
1996	170_197	4	5	1	1	0	0	0
1996	191_197	2	5	3	0	1	0	0
1996	142_201	8	2	-6	0	1	1	0
1997	122_120	13	14	1	5	0	0	0
1997	122_120	13	14	1	5	0	0	0
1997	123_120	13	14	1	0	0	0	0
1997	135_120	10	14	4	1	1	1	1
1997	135_120	10	14	4	1	1	0	0
1997	169_120	6	14	8	1	0	0	0
1997	169_120	6	14	8	1	0	0	0
1997	169_120	6	14	8	1	0	0	0
1997	191_120	3	14	11	0	0	0	0
1997	147_154	8	7	-1	1	0	0	0
1997	122_156	13	9	-4	2	1	1	0
1997	147_156	8	9	1	3	1	1	1
1997	175_156	5	9	4	0	0	0	0
1997	175_156	5	9	4	0	0	0	0
1997	123_194	13	3	-10	0	0	0	0
1997	123_194	13	3	-10	0	0	0	0
1997	170_194	5	3	-2	0	1	1	1
1997	123_197	13	6	-7	2	0	0	0
1997	147_197	8	6	-2	0	1	1	0
1997	147_197	8	6	-2	0	0	0	0
1997	147_197	8	6	-2	0	0	0	0
1997	169_197	6	6	0	0	0	0	0
1997	175_197	5	6	1	0	0	0	0
1997	175_197	5	6	1	0	0	0	0
1997	191_197	3	6	3	1	1	0	0
1997	191_197	3	6	3	1	1	0	0
1997	191_197	3	6	3	1	0	0	0
1998	196_120	4	15	11	0	0	0	0
1998	213_120	3	15	12	0	1	0	0
1998	213_120	3	15	12	0	0	0	0
1998	135_144	11	10	-1	0	1	1	0
1998	123_154	14	8	-6	0	0	0	0
1998	123_154	14	8	-6	0	0	0	0
1998	123_154	14	8	-6	0	0	0	0
1998	123_156	14	10	-4	2	0	0	0
1998	175_156	6	10	4	1	1	1	1
1998	191_156	4	10	6	0	1	1	0
1998	196_156	4	10	6	0	1	1	1
1998	196_156	4	10	6	0	0	0	0
1998	196_156	4	10	6	0	0	0	0
1998	212_189	3	5	2	0	1	1	0
1998	214_189	2	5	3	0	0	0	0
1998	147_190	9	5	-4	0	1	1	1
1998	192_190	4	5	1	0	0	0	0
1998	123_197	14	7	-7	3	1	0	0
1998	123_197	14	7	-7	3	0	0	0
1998	196_197	4	7	3	0	0	0	0
1998	196_197	4	7	3	0	0	0	0
1998	196_197	4	7	3	0	0	0	0
1998	196_197	4	7	3	0	0	0	0
1998	123_203	14	3	-11	0	0	0	0
1998	123_203	14	3	-11	0	0	0	0
1998	191_209	4	3	-1	0	1	0	0
1998	191_209	4	3	-1	0	0	0	0
1998	191_209	4	3	-1	0	0	0	0
1998	210_209	3	3	0	0	1	1	1
1998	210_209	3	3	0	0	1	1	0
1999	135_120	12	16	4	2	0	0	0
1999	135_120	12	16	4	2	0	0	0
1999	135_120	12	16	4	2	0	0	0
1999	135_120	12	16	4	2	0	0	0
1999	135_120	12	16	4	2	0	0	0
1999	135_144	12	11	-1	1	0	0	0
1999	135_144	12	11	-1	1	0	0	0
1999	135_144	12	11	-1	1	0	0	0
1999	170_144	7	11	4	0	1	0	0
1999	192_144	5	11	6	0	1	1	0
1999	192_144	5	11	6	0	0	0	0
1999	123_156	15	11	-4	3	1	0	0
1999	175_156	7	11	4	2	1	1	1
1999	175_156	7	11	4	2	0	0	0
1999	175_156	7	11	4	2	0	0	0
1999	196_156	5	11	6	1	1	1	0
1999	192_190	5	6	1	1	1	0	0
1999	147_197	10	8	-2	1	1	1	1
1999	175_197	7	8	1	1	0	0	0
1999	169_203	8	4	-4	0	0	0	0
1999	169_203	8	4	-4	0	0	0	0
1999	175_203	7	4	-3	0	0	0	0
1999	175_203	7	4	-3	0	0	0	0
1999	175_203	7	4	-3	0	0	0	0
1999	169_223	8	3	-5	0	1	1	0
1999	169_223	8	3	-5	0	0	0	0
1999	175_223	7	3	-4	0	0	0	0
1999	175_223	7	3	-4	0	0	0	0
1999	175_223	7	3	-4	0	0	0	0
1999	175_223	7	3	-4	0	0	0	0
1999	175_223	7	3	-4	0	0	0	0
1999	191_223	5	3	-2	0	1	1	0
1999	191_223	5	3	-2	0	1	0	0
1999	210_223	4	3	-1	0	1	1	1
2000	135_120	13	17	4	3	1	1	0
2000	135_144	13	12	-1	2	1	1	0
2000	135_144	13	12	-1	2	1	0	0
2000	175_144	8	12	4	0	0	0	0
2000	175_144	8	12	4	0	0	0	0
2000	175_144	8	12	4	0	0	0	0
2000	175_144	8	12	4	0	0	0	0
2000	192_144	6	12	6	1	0	0	0
2000	123_156	16	12	-4	4	0	0	0
2000	123_156	16	12	-4	4	0	0	0
2000	196_156	6	12	6	2	1	1	1
2000	147_197	11	9	-2	2	0	0	0
2000	170_197	8	9	1	2	1	0	0
2000	170_197	8	9	1	2	1	0	0
2000	175_197	8	9	1	2	1	1	1
2000	196_197	6	9	3	1	0	0	0
2000	196_197	6	9	3	1	0	0	0
2000	246_197	2	9	7	0	0	0	0
2000	246_197	2	9	7	0	0	0	0
2000	246_226	2	3	1	0	0	0	0
2000	170_232	8	3	-5	0	0	0	0
2001	191_120	7	18	11	1	1	1	0
2001	191_120	7	18	11	1	1	0	0
2001	191_120	7	18	11	1	1	0	0
2001	191_120	7	18	11	1	0	0	0
2001	191_120	7	18	11	1	0	0	0
2001	175_144	9	13	4	1	0	0	0
2001	191_144	7	13	6	0	1	0	0
2001	123_156	17	13	-4	5	1	0	0
2001	123_156	17	13	-4	5	0	0	0
2001	123_156	17	13	-4	5	0	0	0
2001	175_156	9	13	4	3	0	0	0
2001	192_156	7	13	6	0	1	0	0
2001	170_190	9	8	-1	0	0	0	0
2001	175_190	9	8	-1	0	1	1	1
2001	175_190	9	8	-1	0	0	0	0
2001	192_190	7	8	1	2	1	1	0
2001	192_190	7	8	1	2	1	0	0
2001	192_190	7	8	1	2	0	0	0
2001	170_197	9	10	1	3	1	0	0
2001	170_197	9	10	1	3	0	0	0
2001	196_197	7	10	3	2	1	1	1
2001	196_197	7	10	3	2	1	0	0
2001	196_197	7	10	3	2	1	0	0
2001	246_197	3	10	7	1	1	1	1
2001	246_197	3	10	7	1	0	0	0
2001	246_197	3	10	7	1	0	0	0
2001	147_217	12	5	-7	0	1	1	1
2001	175_232	9	4	-5	0	0	0	0
2001	170_248	9	3	-6	0	0	0	0
2001	192_248	7	3	-4	0	0	0	0
2001	192_250	7	2	-5	0	0	0	0
2002	191_120	8	19	11	2	0	0	0
2002	246_120	4	19	15	0	1	1	1
2002	273_120	2	19	17	0	0	0	0
2002	170_144	10	14	4	1	1	0	0
2002	175_144	10	14	4	2	1	1	1
2002	191_144	8	14	6	1	1	0	0
2002	191_144	8	14	6	1	1	0	0
2002	147_156	13	14	1	4	0	0	0
2002	147_156	13	14	1	4	0	0	0
2002	147_156	13	14	1	4	0	0	0
2002	147_156	13	14	1	4	0	0	0
2002	196_156	8	14	6	3	1	1	0
2002	196_156	8	14	6	3	0	0	0
2002	263_156	3	14	11	0	0	0	0
2002	263_156	3	14	11	0	0	0	0
2002	263_156	3	14	11	0	0	0	0
2002	266_156	2	14	12	0	0	0	0
2002	266_156	2	14	12	0	0	0	0
2002	266_156	2	14	12	0	0	0	0
2002	266_156	2	14	12	0	0	0	0
2002	192_190	8	9	1	3	1	0	0
2002	192_190	8	9	1	3	1	0	0
2002	147_197	13	11	-2	3	0	0	0
2002	196_197	8	11	3	3	0	0	0
2002	196_197	8	11	3	3	0	0	0
2002	196_197	8	11	3	3	0	0	0
2002	273_197	2	11	9	0	0	0	0
2002	273_197	2	11	9	0	0	0	0
2002	266_205	2	7	5	0	0	0	0
2002	147_274	13	2	-11	0	0	0	0
2002	147_274	13	2	-11	0	0	0	0
2002	147_274	13	2	-11	0	0	0	0
2002	147_274	13	2	-11	0	0	0	0
2002	147_274	13	2	-11	0	0	0	0
2002	147_274	13	2	-11	0	0	0	0
2002	147_274	13	2	-11	0	0	0	0
2002	147_274	13	2	-11	0	0	0	0
2002	147_274	13	2	-11	0	0	0	0
2002	147_274	13	2	-11	0	0	0	0
2003	175_120	11	20	9	0	0	0	0
2003	175_120	11	20	9	0	0	0	0
2003	175_120	11	20	9	0	0	0	0
2003	175_120	11	20	9	0	0	0	0
2003	191_120	9	20	11	3	0	0	0
2003	191_120	9	20	11	3	0	0	0
2003	191_120	9	20	11	3	0	0	0
2003	273_120	3	20	17	1	0	0	0
2003	273_120	3	20	17	1	0	0	0
2003	192_189	9	10	1	0	1	0	0
2003	192_189	9	10	1	0	0	0	0
2003	210_189	8	10	2	0	0	0	0
2003	210_189	8	10	2	0	0	0	0
2003	192_190	9	10	1	4	1	0	0
2003	192_190	9	10	1	4	1	0	0
2003	192_190	9	10	1	4	0	0	0
2003	192_190	9	10	1	4	0	0	0
2003	192_190	9	10	1	4	0	0	0
2003	192_190	9	10	1	4	0	0	0
2003	210_190	8	10	2	0	1	1	1
2003	210_190	8	10	2	0	1	0	0
2003	147_197	14	12	-2	4	0	0	0
2003	196_197	9	12	3	4	0	0	0
2003	196_197	9	12	3	4	0	0	0
2003	196_197	9	12	3	4	0	0	0
2003	246_197	5	12	7	2	1	1	1
2003	246_197	5	12	7	2	0	0	0
2003	246_197	5	12	7	2	0	0	0
2003	246_197	5	12	7	2	0	0	0
2003	273_197	3	12	9	1	0	0	0
2003	273_197	3	12	9	1	0	0	0
2003	273_197	3	12	9	1	0	0	0
2003	273_197	3	12	9	1	0	0	0
2003	147_274	14	3	-11	1	1	0	0
2003	147_274	14	3	-11	1	1	0	0
2003	147_274	14	3	-11	1	0	0	0
2003	147_274	14	3	-11	1	0	0	0
2003	147_274	14	3	-11	1	0	0	0
2003	147_274	14	3	-11	1	0	0	0
2003	147_274	14	3	-11	1	0	0	0
2003	175_274	11	3	-8	0	1	1	1
2003	175_274	11	3	-8	0	0	0	0
2003	175_274	11	3	-8	0	0	0	0
2003	175_274	11	3	-8	0	0	0	0
2003	175_274	11	3	-8	0	0	0	0
2003	175_274	11	3	-8	0	0	0	0
2003	263_274	4	3	-1	0	0	0	0
2003	263_274	4	3	-1	0	0	0	0
2003	263_274	4	3	-1	0	0	0	0
2003	266_274	3	3	0	0	0	0	0
2003	266_274	3	3	0	0	0	0	0
2003	266_274	3	3	0	0	0	0	0
2003	266_274	3	3	0	0	0	0	0
2003	266_274	3	3	0	0	0	0	0
2003	266_274	3	3	0	0	0	0	0
2003	266_274	3	3	0	0	0	0	0
2003	266_274	3	3	0	0	0	0	0
2003	147_297	14	2	-12	0	1	0	0
2003	147_297	14	2	-12	0	0	0	0
2003	196_297	9	2	-7	0	1	1	1
2003	273_297	3	2	-1	0	0	0	0
2003	273_297	3	2	-1	0	0	0	0
2003	191_299	9	2	-7	0	0	0	0
2003	191_299	9	2	-7	0	0	0	0
2003	191_299	9	2	-7	0	0	0	0
2003	191_299	9	2	-7	0	0	0	0
2003	147_308	14	2	-12	0	1	0	0
2003	147_308	14	2	-12	0	1	0	0
2003	147_308	14	2	-12	0	0	0	0
2003	175_308	11	2	-9	0	0	0	0
2003	175_308	11	2	-9	0	0	0	0
2003	175_308	11	2	-9	0	0	0	0
2003	175_308	11	2	-9	0	0	0	0
2003	263_308	4	2	-2	0	0	0	0
2003	263_308	4	2	-2	0	0	0	0
2003	263_308	4	2	-2	0	0	0	0
2003	263_308	4	2	-2	0	0	0	0
2003	267_308	3	2	-1	0	1	0	0
2004	191_189	10	11	1	0	1	0	0
2004	191_189	10	11	1	0	1	0	0
2004	192_189	10	11	1	1	1	0	0
2004	192_189	10	11	1	1	1	0	0
2004	192_189	10	11	1	1	0	0	0
2004	210_189	9	11	2	1	1	0	0
2004	210_189	9	11	2	1	1	0	0
2004	210_189	9	11	2	1	0	0	0
2004	210_189	9	11	2	1	0	0	0
2004	192_190	10	11	1	5	0	0	0
2004	219_190	8	11	3	0	1	1	1
2004	196_197	10	13	3	5	1	0	0
2004	196_197	10	13	3	5	0	0	0
2004	196_197	10	13	3	5	0	0	0
2004	147_274	15	4	-11	2	0	0	0
2004	147_274	15	4	-11	2	0	0	0
2004	147_274	15	4	-11	2	0	0	0
2004	175_274	12	4	-8	1	1	1	1
2004	175_274	12	4	-8	1	0	0	0
2004	175_274	12	4	-8	1	0	0	0
2004	263_274	5	4	-1	1	0	0	0
2004	263_274	5	4	-1	1	0	0	0
2004	263_274	5	4	-1	1	0	0	0
2004	263_274	5	4	-1	1	0	0	0
2004	263_274	5	4	-1	1	0	0	0
2004	266_274	4	4	0	1	0	0	0
2004	266_274	4	4	0	1	0	0	0
2004	266_274	4	4	0	1	0	0	0
2004	266_274	4	4	0	1	0	0	0
2004	266_274	4	4	0	1	0	0	0
2004	266_274	4	4	0	1	0	0	0
2004	147_297	15	3	-12	1	0	0	0
2004	191_299	10	3	-7	1	1	0	0
2004	191_299	10	3	-7	1	0	0	0
2004	191_299	10	3	-7	1	0	0	0
2004	191_299	10	3	-7	1	0	0	0
2004	175_308	12	3	-9	1	0	0	0
2004	263_308	5	3	-2	1	1	0	0
2004	263_308	5	3	-2	1	0	0	0
2004	263_308	5	3	-2	1	0	0	0
2004	263_308	5	3	-2	1	0	0	0
2004	196_333	10	3	-7	0	0	0	0
2004	210_333	9	3	-6	0	0	0	0
2005	191_189	11	12	1	1	1	0	0
2005	191_189	11	12	1	1	1	0	0
2005	191_189	11	12	1	1	1	0	0
2005	192_189	11	12	1	2	0	0	0
2005	192_189	11	12	1	2	0	0	0
2005	192_189	11	12	1	2	0	0	0
2005	210_189	10	12	2	2	1	0	0
2005	263_189	6	12	6	0	0	0	0
2005	263_189	6	12	6	0	0	0	0
2005	192_190	11	12	1	6	1	0	0
2005	210_190	10	12	2	1	0	0	0
2005	210_190	10	12	2	1	0	0	0
2005	210_190	10	12	2	1	0	0	0
2005	196_197	11	14	3	6	1	0	0
2005	196_197	11	14	3	6	1	0	0
2005	266_229	5	8	3	0	0	0	0
2005	266_229	5	8	3	0	0	0	0
2005	266_229	5	8	3	0	0	0	0
2005	175_274	13	5	-8	2	0	0	0
2005	175_274	13	5	-8	2	0	0	0
2005	263_274	6	5	-1	2	1	0	0
2005	191_299	11	4	-7	2	1	0	0
2005	175_308	13	4	-9	2	0	0	0
2005	175_308	13	4	-9	2	0	0	0
2005	175_308	13	4	-9	2	0	0	0
2005	263_308	6	4	-2	2	1	0	0
2005	263_308	6	4	-2	2	1	0	0
2005	263_308	6	4	-2	2	1	0	0
2006	175_189	14	13	-1	0	0	0	0
2006	191_189	12	13	1	2	1	0	0
2006	191_189	12	13	1	2	0	0	0
2006	192_189	12	13	1	3	1	0	0
2006	192_189	12	13	1	3	0	0	0
2006	263_189	7	13	6	1	0	0	0
2006	263_189	7	13	6	1	0	0	0
2006	263_189	7	13	6	1	0	0	0
2006	192_190	12	13	1	7	1	0	0
2006	192_190	12	13	1	7	1	0	0
2006	210_190	11	13	2	2	1	1	1
2006	210_190	11	13	2	2	0	0	0
2006	210_190	11	13	2	2	0	0	0
2006	210_190	11	13	2	2	0	0	0
2006	263_190	7	13	6	0	1	1	0
2006	266_190	6	13	7	0	1	0	0
2006	266_190	6	13	7	0	0	0	0
2006	266_229	6	9	3	1	0	0	0
2006	266_229	6	9	3	1	0	0	0
2006	266_229	6	9	3	1	0	0	0
2006	266_229	6	9	3	1	0	0	0
2006	175_308	14	5	-9	3	1	0	0
2006	175_308	14	5	-9	3	0	0	0
2006	175_308	14	5	-9	3	0	0	0
2006	175_308	14	5	-9	3	0	0	0
2006	263_333	7	5	-2	0	0	0	0
2007	263_189	8	14	6	2	0	0	0
2007	263_189	8	14	6	2	0	0	0
2007	263_189	8	14	6	2	0	0	0
2007	210_190	12	14	2	3	1	0	0
2007	210_190	12	14	2	3	0	0	0
2007	210_190	12	14	2	3	0	0	0
2007	210_190	12	14	2	3	0	0	0
2007	210_190	12	14	2	3	0	0	0
2007	210_190	12	14	2	3	0	0	0
2007	210_190	12	14	2	3	0	0	0
2007	210_190	12	14	2	3	0	0	0
2007	210_190	12	14	2	3	0	0	0
2007	263_190	8	14	6	1	1	1	0
2007	263_190	8	14	6	1	1	0	0
2007	263_190	8	14	6	1	0	0	0
2007	263_190	8	14	6	1	0	0	0
2007	263_190	8	14	6	1	0	0	0
2007	263_190	8	14	6	1	0	0	0
2007	263_190	8	14	6	1	0	0	0
2007	263_190	8	14	6	1	0	0	0
2007	263_190	8	14	6	1	0	0	0
2007	263_190	8	14	6	1	0	0	0
2007	263_190	8	14	6	1	0	0	0
2007	263_190	8	14	6	1	0	0	0
2007	263_190	8	14	6	1	0	0	0
2007	210_197	12	16	4	0	0	0	0
2007	210_197	12	16	4	0	0	0	0
2007	339_203	5	12	7	0	0	0	0
2007	356_203	4	12	8	0	0	0	0
2007	356_203	4	12	8	0	0	0	0
2007	210_229	12	10	-2	0	1	0	0
2007	210_229	12	10	-2	0	0	0	0
2007	210_229	12	10	-2	0	0	0	0
2007	210_229	12	10	-2	0	0	0	0
2007	210_229	12	10	-2	0	0	0	0
2007	210_229	12	10	-2	0	0	0	0
2007	210_229	12	10	-2	0	0	0	0
2007	210_229	12	10	-2	0	0	0	0
2007	210_229	12	10	-2	0	0	0	0
2007	263_229	8	10	2	0	1	0	0
2007	263_229	8	10	2	0	0	0	0
2008	210_189	13	15	2	3	1	1	1
2008	210_189	13	15	2	3	0	0	0
2008	263_189	9	15	6	3	0	0	0
2008	263_189	9	15	6	3	0	0	0
2008	263_189	9	15	6	3	0	0	0
2008	356_189	5	15	10	0	1	1	1
2008	210_190	13	15	2	4	0	0	0
2008	210_190	13	15	2	4	0	0	0
2008	263_190	9	15	6	2	1	0	0
2008	263_190	9	15	6	2	1	0	0
2008	263_190	9	15	6	2	0	0	0
2008	263_190	9	15	6	2	0	0	0
2008	346_197	5	17	12	0	1	0	0
2008	346_197	5	17	12	0	1	0	0
2008	346_197	5	17	12	0	1	0	0
2008	346_197	5	17	12	0	0	0	0
2008	346_197	5	17	12	0	0	0	0
2008	348_197	5	17	12	0	1	0	0
2008	348_197	5	17	12	0	1	0	0
2008	348_197	5	17	12	0	1	0	0
2008	348_197	5	17	12	0	0	0	0
2008	348_197	5	17	12	0	0	0	0
2008	348_197	5	17	12	0	0	0	0
2008	348_197	5	17	12	0	0	0	0
2008	348_197	5	17	12	0	0	0	0
2008	348_197	5	17	12	0	0	0	0
2008	348_197	5	17	12	0	0	0	0
2008	267_203	8	13	5	0	1	0	0
2008	263_229	9	11	2	1	0	0	0
2008	263_229	9	11	2	1	0	0	0
2008	263_308	9	7	-2	3	0	0	0
2008	263_308	9	7	-2	3	0	0	0
2008	348_337	5	6	1	0	0	0	0
2008	348_337	5	6	1	0	0	0	0
2008	348_337	5	6	1	0	0	0	0
2008	348_337	5	6	1	0	0	0	0
2008	348_337	5	6	1	0	0	0	0
2008	348_337	5	6	1	0	0	0	0
2008	356_337	5	6	1	0	0	0	0
2008	356_337	5	6	1	0	0	0	0
2008	356_337	5	6	1	0	0	0	0
2008	356_337	5	6	1	0	0	0	0
2008	267_353	8	5	-3	0	1	0	0
2008	267_353	8	5	-3	0	0	0	0
2008	346_353	5	5	0	0	1	0	0
2008	348_353	5	5	0	0	1	0	0
2008	348_353	5	5	0	0	1	0	0
2008	348_353	5	5	0	0	1	0	0
2008	348_353	5	5	0	0	0	0	0
2008	348_353	5	5	0	0	0	0	0
2008	348_353	5	5	0	0	0	0	0
2008	348_353	5	5	0	0	0	0	0
2008	267_363	8	4	-4	0	0	0	0
2008	267_363	8	4	-4	0	0	0	0
2008	346_363	5	4	-1	0	0	0	0
2008	346_363	5	4	-1	0	0	0	0
2008	346_363	5	4	-1	0	0	0	0
2008	346_363	5	4	-1	0	0	0	0
2008	348_363	5	4	-1	0	0	0	0
2009	210_189	14	16	2	4	1	1	1
2009	346_189	6	16	10	0	1	1	1
2009	346_189	6	16	10	0	0	0	0
2009	346_189	6	16	10	0	0	0	0
2009	346_189	6	16	10	0	0	0	0
2009	346_189	6	16	10	0	0	0	0
2009	267_197	9	18	9	0	1	0	0
2009	267_197	9	18	9	0	1	0	0
2009	267_197	9	18	9	0	0	0	0
2009	346_197	6	18	12	1	1	0	0
2009	346_197	6	18	12	1	0	0	0
2009	348_197	6	18	12	1	0	0	0
2009	348_234	6	12	6	0	1	0	0
2009	348_234	6	12	6	0	1	0	0
2009	356_234	6	12	6	0	0	0	0
2009	356_234	6	12	6	0	0	0	0
2009	348_337	6	7	1	1	1	1	0
2009	348_337	6	7	1	1	1	0	0
2009	348_337	6	7	1	1	1	0	0
2009	348_337	6	7	1	1	0	0	0
2009	348_337	6	7	1	1	0	0	0
2009	348_337	6	7	1	1	0	0	0
2009	348_337	6	7	1	1	0	0	0
2009	348_337	6	7	1	1	0	0	0
2009	356_337	6	7	1	1	0	0	0
2009	356_337	6	7	1	1	0	0	0
2009	267_353	9	6	-3	1	0	0	0
2009	267_353	9	6	-3	1	0	0	0
2009	267_353	9	6	-3	1	0	0	0
2009	348_353	6	6	0	1	0	0	0
2009	348_353	6	6	0	1	0	0	0
2009	267_363	9	5	-4	1	1	1	1
2009	267_363	9	5	-4	1	0	0	0
2009	267_363	9	5	-4	1	0	0	0
2009	267_363	9	5	-4	1	0	0	0
2009	267_363	9	5	-4	1	0	0	0
2009	267_363	9	5	-4	1	0	0	0
2009	346_363	6	5	-1	1	0	0	0
2009	348_363	6	5	-1	1	0	0	0
2009	415_400	1	3	2	0	0	0	0
2010	348_234	7	13	6	1	0	0	0
2010	356_234	7	13	6	1	0	0	0
2010	348_337	7	8	1	2	0	0	0
2010	356_337	7	8	1	2	1	1	1
2010	356_337	7	8	1	2	1	0	0
2010	356_337	7	8	1	2	0	0	0
2010	356_337	7	8	1	2	0	0	0
2010	356_337	7	8	1	2	0	0	0
2010	356_337	7	8	1	2	0	0	0
2010	346_350	7	7	0	0	0	0	0
2010	346_350	7	7	0	0	0	0	0
2010	346_350	7	7	0	0	0	0	0
2010	210_363	15	6	-9	0	0	0	0
2010	267_363	10	6	-4	2	1	0	0
2010	267_363	10	6	-4	2	1	0	0
2010	267_363	10	6	-4	2	0	0	0
2010	346_363	7	6	-1	2	1	0	0
2010	346_363	7	6	-1	2	0	0	0
2010	346_363	7	6	-1	2	0	0	0
2010	346_363	7	6	-1	2	0	0	0
2011	210_154	16	21	5	0	0	0	0
2011	210_154	16	21	5	0	0	0	0
2011	210_154	16	21	5	0	0	0	0
2011	210_154	16	21	5	0	0	0	0
2011	210_154	16	21	5	0	0	0	0
2011	339_300	9	10	1	0	1	0	0
2011	339_300	9	10	1	0	0	0	0
2011	356_300	8	10	2	0	0	0	0
2011	267_337	11	9	-2	0	1	1	1
2011	267_337	11	9	-2	0	0	0	0
2011	356_337	8	9	1	3	1	0	0
2011	356_337	8	9	1	3	0	0	0
2011	356_337	8	9	1	3	0	0	0
2011	356_337	8	9	1	3	0	0	0
2011	415_350	3	8	5	0	0	0	0
2011	415_350	3	8	5	0	0	0	0
2011	210_363	16	7	-9	1	1	0	0
2011	210_363	16	7	-9	1	1	0	0
2011	210_363	16	7	-9	1	1	0	0
2011	210_363	16	7	-9	1	0	0	0
2011	210_363	16	7	-9	1	0	0	0
2011	210_363	16	7	-9	1	0	0	0
2011	210_363	16	7	-9	1	0	0	0
2011	210_363	16	7	-9	1	0	0	0
2011	267_363	11	7	-4	3	1	0	0
2011	346_363	8	7	-1	3	1	1	1
2011	415_363	3	7	4	0	1	0	0
2011	415_363	3	7	4	0	0	0	0
2011	415_363	3	7	4	0	0	0	0
2012	356_234	9	15	6	2	1	0	0
2012	356_234	9	15	6	2	1	0	0
2012	356_234	9	15	6	2	0	0	0
2012	356_234	9	15	6	2	0	0	0
2012	356_234	9	15	6	2	0	0	0
2012	356_234	9	15	6	2	0	0	0
2012	374_234	7	15	8	0	0	0	0
2012	374_234	7	15	8	0	0	0	0
2012	374_234	7	15	8	0	0	0	0
2012	374_234	7	15	8	0	0	0	0
2012	374_234	7	15	8	0	0	0	0
2012	374_234	7	15	8	0	0	0	0
2012	374_234	7	15	8	0	0	0	0
2012	374_234	7	15	8	0	0	0	0
2012	374_234	7	15	8	0	0	0	0
2012	374_234	7	15	8	0	0	0	0
2012	432_234	3	15	12	0	1	1	1
2012	432_234	3	15	12	0	0	0	0
2012	432_234	3	15	12	0	0	0	0
2012	432_234	3	15	12	0	0	0	0
2012	432_234	3	15	12	0	0	0	0
2012	443_274	2	12	10	0	1	1	1
2012	443_274	2	12	10	0	1	0	0
2012	339_300	10	11	1	1	1	0	0
2012	339_300	10	11	1	1	1	0	0
2012	427_300	3	11	8	0	1	0	0
2012	210_337	17	10	-7	0	1	0	0
2012	210_337	17	10	-7	0	0	0	0
2012	210_337	17	10	-7	0	0	0	0
2012	210_337	17	10	-7	0	0	0	0
2012	267_337	12	10	-2	1	0	0	0
2012	346_337	9	10	1	0	1	1	1
2012	356_337	9	10	1	4	0	0	0
2012	374_337	7	10	3	0	0	0	0
2012	374_337	7	10	3	0	0	0	0
2012	374_337	7	10	3	0	0	0	0
2012	374_337	7	10	3	0	0	0	0
2012	374_337	7	10	3	0	0	0	0
2012	374_337	7	10	3	0	0	0	0
2012	374_337	7	10	3	0	0	0	0
2012	415_337	4	10	6	0	0	0	0
2012	415_337	4	10	6	0	0	0	0
2012	415_337	4	10	6	0	0	0	0
2012	427_337	3	10	7	0	1	0	0
2012	427_337	3	10	7	0	0	0	0
2012	427_337	3	10	7	0	0	0	0
2012	427_337	3	10	7	0	0	0	0
2012	427_337	3	10	7	0	0	0	0
2012	427_337	3	10	7	0	0	0	0
2012	432_337	3	10	7	0	1	0	0
2012	432_337	3	10	7	0	0	0	0
2012	432_337	3	10	7	0	0	0	0
2012	432_337	3	10	7	0	0	0	0
2012	432_337	3	10	7	0	0	0	0
2012	427_350	3	9	6	0	0	0	0
2012	427_350	3	9	6	0	0	0	0
2012	432_350	3	9	6	0	0	0	0
2012	432_350	3	9	6	0	0	0	0
2012	210_363	17	8	-9	2	1	0	0
2012	210_363	17	8	-9	2	0	0	0
2012	210_363	17	8	-9	2	0	0	0
2012	210_363	17	8	-9	2	0	0	0
2012	267_363	12	8	-4	4	0	0	0
2012	374_363	7	8	1	0	0	0	0
2012	374_363	7	8	1	0	0	0	0
2012	374_363	7	8	1	0	0	0	0
2012	374_363	7	8	1	0	0	0	0
2012	374_363	7	8	1	0	0	0	0
2012	374_363	7	8	1	0	0	0	0
2012	415_363	4	8	4	1	1	0	0
2012	415_363	4	8	4	1	0	0	0
2012	427_363	3	8	5	0	0	0	0
2012	427_363	3	8	5	0	0	0	0
2012	427_363	3	8	5	0	0	0	0
2012	427_363	3	8	5	0	0	0	0
2012	427_363	3	8	5	0	0	0	0
2012	432_363	3	8	5	0	0	0	0
2012	432_363	3	8	5	0	0	0	0
2012	432_363	3	8	5	0	0	0	0
2012	432_363	3	8	5	0	0	0	0
2012	210_430	17	3	-14	0	1	0	0

## Sheet: MHC Genotypes
Koala SB#	PhciDBB001M3		PhciDCBM1		MHCIIDAB001M1
2	277	277	250	252	285	289
3	277	285	252	256	289	293
5	277	287	248	252	277	291
7	277	289	252	256	287	289
8	277	297	220	266	285	291
104	277	289	256	256	285	289
110	277	287	228	248	291	291
111	277	277	228	256	289	291
119	277	285	252	252	285	293
120	289	297	256	266	285	291
123	297	297	250	264	289	291
127	277	277	228	256	287	291
130	277	277	252	256	285	297
132	277	289	252	260	289	291
135	277	277	222	256	277	291
136	277	277	250	256	285	291
142	277	289	256	256	285	297
147	277	297	256	264	291	297
154	277	277	254	256	287	289
155	277	277	252	254	285	293
157	277	287	254	260	293	297
158	277	277	254	256	293	297
168	277	277	254	256	293	297
169	285	285	250	252	289	293
170	277	297	254	264	291	293
172	277	277	254	256	293	297
175	287	289	260	260	291	297
183	277	277	250	256	289	297
189	285	285	250	252	289	293
191	277	289	254	258	291	293
192	277	277	254	256	293	297
197	287	289	226	256	285	297
210	277	277	254	256	281	293
213	287	289	250	256	289	291
214	277	277	220	254	285	293
219	277	277	254	256	297	297
232	277	297	222	264	277	285
234	277	297	256	266	281	291
259	277	287	254	260	293	297
263	277	289	226	256	297	297
267	277	277	250	254	289	297
274	277	289	254	256	291	293
296	277	277	220	250	285	289
298	277	287	256	260	291	297
300	277	289	220	226	297	297
306	277	289	220	226	285	297
308	277	289	256	256	281	291
333	287	289	256	256	291	291
337	277	289	220	256	285	297
339	287	289	256	260	285	297
346	277	277	254	256	291	293
348	277	289	254	260	291	293
350	287	293	260	266	291	297
356	277	277	254	256	281	293
361	277	277	254	256	293	297
363	277	289	220	226	297	297
374	277	289	256	256	283	289
400	277	277	250	254	285	293
404	277	289	222	258	277	291
415	277	277	250	256	281	289
416	277	277	250	254	289	293
427	277	285	252	254	293	293
430	277	289	226	254	297	297
432	277	285	252	256	289	291
438	277	287	254	260	291	297
445	277	289	254	260	291	291
526	277	277	252	252	287	293
528	303	303	226	226	277	289
529	277	287	220	228	285	291
534	277	277	220	254	293	297

## Sheet: Non-MHC Genotypes
Koala SB#	Pcin05		Pcin08		Pcin11		Pcin20		Pcin21		Pcin22		Pcin23		Pcv 31		Pcv 25.2		Pcv 30		Pcv 25.1		Pcv 26		Phc 11		Phc 13		Pcv 24.2
2	193	197	152	158	147	149	264	267	241	241	325	331	101	101	222	236	179	179	206	208	83	91	198	200	212	222	115	125	206	210
3	189	193	152	152	163	163	264	264	235	244	319	334	104	104	232	232	179	187	208	208	83	101	198	200	212	212	119	123	204	206
5	197	201	158	158	151	151	264	264	229	235	328	337	104	107	0	0	0	0	0	0	0	0	0	0	0	0	0	0	0	0
7	185	193	166	166	151	155	264	267	229	235	319	328	101	104	252	252	181	187	204	208	83	91	196	200	234	234	107	109	208	208
8	185	209	148	158	155	155	264	264	241	247	325	328	104	104	222	232	0	0	192	216	83	83	196	206	212	222	121	121	0	0
104	185	189	152	152	151	163	264	264	235	235	334	334	104	104	232	248	179	187	208	208	83	97	196	200	212	214	107	119	206	206
110	197	197	158	158	151	163	264	264	235	241	316	325	104	104	232	248	179	179	208	208	83	91	196	196	216	222	107	123	204	206
111	193	197	152	152	155	163	264	267	235	235	319	325	104	104	222	232	179	179	208	208	83	101	196	200	212	222	115	123	206	210
119	193	197	152	158	147	163	264	264	241	244	319	325	101	104	222	232	179	179	206	208	83	83	198	200	212	212	115	123	204	206
120	189	209	152	158	155	163	264	264	235	241	325	334	104	104	222	248	179	179	192	208	83	83	196	200	214	222	119	121	206	208
123	197	209	148	152	147	155	264	267	241	241	325	325	101	104	222	222	179	185	192	206	83	83	200	206	212	222	121	125	206	210
127	197	201	152	158	163	163	264	267	229	235	325	328	104	104	222	232	179	185	208	208	101	101	196	200	214	222	115	123	210	212
130	197	197	158	158	147	163	264	267	229	241	325	325	101	104	232	236	179	185	206	208	83	101	196	198	214	222	115	115	210	212
132	189	193	152	166	155	155	264	264	229	235	319	334	104	104	232	252	179	187	208	208	83	83	196	196	212	234	107	119	206	208
135	197	201	144	158	149	163	264	264	229	247	325	331	104	104	222	232	179	185	208	208	101	101	198	200	222	222	123	123	204	210
136	193	201	158	158	149	163	264	267	229	229	328	331	101	104	222	222	179	185	208	208	91	101	198	200	212	214	115	123	204	212
142	197	209	152	158	151	163	264	264	235	241	325	325	104	104	222	232	179	185	192	208	83	91	196	200	214	214	119	121	206	212
147	193	209	152	158	149	155	264	264	235	241	325	331	101	104	222	222	179	179	192	208	83	91	198	200	222	222	115	121	208	210
154	189	201	152	152	149	163	264	267	235	235	325	334	104	104	222	244	185	187	204	208	101	101	200	200	214	222	115	123	206	212
155	197	197	148	152	149	155	264	264	241	241	331	334	104	104	220	252	179	187	206	208	83	101	202	212	212	228	113	115	204	208
157	197	205	152	152	149	151	264	264	241	244	331	334	98	101	222	252	179	179	206	206	83	101	198	200	212	236	113	123	208	210
158	197	205	152	162	151	163	264	264	241	241	331	334	98	101	222	252	179	179	204	206	83	91	198	212	228	236	113	115	208	210
168	189	205	152	152	149	151	264	264	229	244	334	334	101	104	242	252	179	187	204	206	97	101	200	200	212	222	113	115	206	210
169	193	193	152	158	149	151	264	267	235	241	319	331	98	101	236	252	179	187	204	206	83	91	200	202	212	222	107	115	204	206
170	197	209	152	152	149	151	264	264	241	241	325	331	101	101	0	0	0	0	0	0	0	0	0	0	0	0	0	0	0	0
172	193	205	152	158	149	151	264	264	229	244	331	334	98	101	0	0	0	0	0	0	0	0	0	0	0	0	0	0	0	0
175	189	197	152	152	149	155	264	264	235	244	331	334	98	104	222	232	179	179	206	208	83	101	196	200	234	236	107	113	208	208
183	205	209	148	152	155	163	264	264	241	241	325	334	98	101	222	252	179	179	204	206	83	91	202	212	212	228	113	115	204	208
189	193	193	152	158	149	163	264	264	235	247	319	331	98	104	222	248	179	187	204	208	83	101	0	0	222	234	107	125	206	210
191	189	205	158	166	149	155	264	264	229	241	331	334	101	104	222	222	179	179	206	208	91	91	198	200	212	236	121	123	196	210
192	197	209	152	158	149	151	264	264	235	241	325	334	101	101	222	252	179	179	192	206	83	91	198	198	212	222	115	123	208	210
197	193	197	158	162	149	163	264	264	229	244	328	334	104	104	232	232	179	187	208	208	83	91	196	200	222	222	119	123	206	210
210	189	193	158	158	149	155	264	264	241	244	331	331	101	104	222	232	179	179	206	208	91	91	198	200	236	236	115	115	196	210
213	189	193	152	158	147	155	264	264	244	247	331	334	101	104	222	222	179	179	204	208	83	83	196	200	212	222	115	119	206	210
214	189	209	152	158	149	155	264	264	229	241	325	334	104	104	222	244	179	187	192	204	83	101	200	206	222	222	113	115	0	0
219	193	197	152	152	149	149	264	264	241	241	331	331	101	101	222	222	179	179	192	206	91	101	198	200	222	236	121	123	208	210
232	197	209	152	158	155	163	264	264	241	247	325	334	104	104	222	232	179	185	208	208	83	101	196	200	214	222	121	123	204	206
234	193	197	152	166	155	161	264	264	235	250	331	337	104	104	0	0	0	0	0	0	0	0	0	0	0	0	0	0	0	0
259	193	197	152	158	149	149	264	264	241	244	319	331	104	104	222	232	179	179	206	206	91	101	196	198	222	222	115	115	204	208
263	193	193	152	158	149	163	264	264	235	244	331	334	104	104	222	232	179	179	192	208	83	91	198	200	222	222	119	121	210	210
267	193	197	152	152	149	149	264	264	241	247	319	331	101	104	0	0	0	0	0	0	0	0	0	0	0	0	0	0	0	0
274	189	197	152	158	149	155	264	264	244	244	331	334	101	101	232	232	179	179	0	0	83	91	196	198	222	236	107	115	196	210
296	193	209	152	152	149	155	264	264	241	247	325	331	104	104	222	244	179	187	192	204	83	101	0	0	222	222	113	125	206	208
298	189	209	152	158	149	155	264	264	241	244	325	334	101	104	222	242	179	179	192	208	83	83	0	0	210	222	0	0	208	208
300	193	197	158	158	163	163	264	264	229	250	331	334	104	104	0	0	0	0	0	0	0	0	0	0	0	0	0	0	0	0
306	197	197	152	162	163	163	264	264	229	241	319	328	104	104	232	242	179	179	206	208	83	83	196	204	222	222	111	119	204	210
308	189	197	152	158	155	155	264	264	241	244	331	334	104	104	222	232	179	179	206	206	83	91	200	202	0	0	0	0	196	206
333	197	201	152	162	151	163	264	264	229	247	319	325	95	104	232	250	179	179	206	208	83	101	204	204	214	222	97	113	198	202
337	189	189	152	152	163	163	264	264	241	241	331	334	104	104	222	248	179	179	192	208	83	101	196	200	214	222	121	121	204	208
339	193	193	152	152	149	149	264	264	241	244	319	331	101	104	222	232	179	179	206	208	91	101	200	200	222	222	97	115	204	208
346	193	197	158	158	149	163	264	264	229	244	325	331	104	104	0	0	0	0	0	0	0	0	0	0	0	0	0	0	0	0
348	189	189	152	158	149	155	264	264	235	244	331	334	98	101	232	232	179	179	206	208	83	91	196	200	236	236	107	115	208	210
350	193	197	148	158	149	163	264	264	241	244	319	334	98	101	222	244	179	179	206	208	91	91	196	200	222	232	119	119	0	0
356	193	197	152	152	149	149	264	264	241	244	319	331	101	104	0	0	0	0	0	0	0	0	0	0	0	0	0	0	0	0
361	193	197	158	158	149	149	264	264	241	241	325	331	101	104	222	232	179	179	206	208	91	101	198	198	222	236	115	115	208	210
363	197	197	152	162	163	163	264	264	241	244	328	331	104	104	232	242	187	187	206	208	83	83	200	200	222	222	111	119	204	206
374	193	201	152	158	151	155	264	267	235	244	331	334	101	101	0	0	0	0	0	0	0	0	0	0	0	0	0	0	0	0
400	189	197	158	158	149	155	264	264	235	241	325	331	98	104	222	232	179	179	206	206	91	101	198	200	214	236	115	115	204	210
404	193	193	152	152	149	155	264	267	241	241	319	334	98	101	0	0	0	0	0	0	0	0	0	0	0	0	0	0	0	0
415	193	193	158	158	155	163	264	264	235	244	319	331	101	104	222	222	179	179	204	208	83	91	198	200	234	236	115	125	210	210
416	193	193	152	158	149	163	264	264	235	241	319	319	104	104	222	248	179	187	204	206	83	101	198	202	212	234	107	115	204	206
427	193	193	158	158	149	149	264	264	235	241	331	331	98	101	222	222	179	179	208	208	91	101	198	200	222	236	115	125	206	210
430	193	197	152	152	149	163	264	264	241	241	319	328	104	104	232	248	187	187	192	206	83	101	200	200	222	236	111	123	204	208
432	193	197	158	158	149	149	264	264	244	247	325	331	104	104	222	248	179	179	204	208	91	101	196	200	222	236	107	115	204	210
438	189	193	152	152	149	155	264	264	241	241	319	331	104	104	0	0	0	0	0	0	0	0	0	0	0	0	0	0	0	0
445	197	201	152	158	155	155	264	264	235	250	328	331	98	104	0	0	0	0	0	0	0	0	0	0	0	0	0	0	0	0
526	197	197	158	166	147	163	264	264	244	244	328	328	98	104	0	0	0	0	0	0	0	0	0	0	0	0	0	0	0	0
528	197	201	162	174	147	159	264	267	229	244	331	334	98	104	0	0	0	0	0	0	0	0	0	0	0	0	0	0	0	0
529	193	201	166	170	151	163	264	264	241	244	319	334	98	101	0	0	0	0	0	0	0	0	0	0	0	0	0	0	0	0
534	197	197	152	152	155	163	264	264	241	244	331	334	101	104	0	0	0	0	0	0	0	0	0	0	0	0	0	0	0	0

## Sheet: Quantity
Male SB#	Year	Age	Pairings	Copulations	Offspring	Surviving Offspring	Copulation Success	Breeding Success	Offspring Success	Overall MHC Hs	DBB Heterozygosity	DCB Heterozygosity	DAB Heterozygosity	Non MHC Hs
2	1984	9	14	9	4	3	64.2857	44.4444	75	0.8642	0	1	1	1.3861
7	1985	6	18	9	3	1	50	33.3333	33.3333	1.2963	1	1	1	1.2706
104	1986	8	17	10	6	2	58.8235	60	33.3333	0.8642	1	0	1	0.9241
111	1985	5	7	7	3	2	100	42.8571	66.6667	0.8642	0	1	1	1.1551
120	1996	13	63	25	17	9	39.6825	68	52.9412	1.2963	1	1	1	1.2706
127	1987	2	36	15	10	7	41.6667	66.6667	70	0.8642	0	1	1	1.2706
154	1996	6	11	1	0	0	9.09091	0		0.8642	0	1	1	1.1551
157	1991	3	65	22	16	10	33.8462	72.7273	62.5	1.2963	1	1	1	1.2706
189	1998	5	47	18	5	4	38.2979	27.7778	80	0.8642	0	1	1	1.3861
197	1995	4	98	33	9	7	33.6735	27.2727	77.7778	1.2963	1	1	1	1.1551
232	2000	3	2	0	0	0	0			1.2963	1	1	1	1.3861
234	2009	12	27	5	1	1	18.5185	20	100	1.2963	1	1	1	0.5776
274	2002	2	56	7	3	3	12.5	42.8571	100	1.2963	1	1	1	1.0396
300	2011	10	6	4	0	0	66.6667	0		0.8642	1	1	0	0.3465
308	2003	2	29	8	0	0	27.5862	0		0.8642	1	0	1	0.9241
333	2004	3	3	0	0	0	0			0.4321	1	0	0	1.3861
337	2008	6	61	11	4	3	18.0328	36.3636	75	1.2963	1	1	1	0.8086
350	2010	7	9	0	0	0	0			1.2963	1	1	1	1.1551
363	2008	4	58	12	2	2	20.6897	16.6667	100	0.8642	1	1	0	0.8086
400	2009	3	1	0	0	0	0			0.8642	0	1	1	1.1551
430	2012	3	1	1	0	0	100	0		0.8642	1	1	0	1.0396

## Sheet: Compatibility
PairID	Year	Familiarity	Male Age	Pairings	Copulations	Offspring	Surviving Offspring	Copulation Success	Breeding Success	Offspring Success	Overall MHC Similarity	DBB Similarity	DCB Similarity	DAB Similarity	Non MHC Similarity
8_2	1984	1	9	1	1	1	1	100	100	100	0.545455	0.666667	0.5	0.5	0.211538
8_7	1985	2	6	11	4	1	0	36.3636	25	0	0.363636	0.666667	0	0.5	0.211538
123_104	1986	1	8	3	0	0	0	0			0.166667	0.5	0	0	0.203125
3_111	1985	1	5	1	1	1	1	100	100	100	0.363636	0.666667	0	0.5	0.484375
123_120	1997	1	14	1	0	0	0	0			0.166667	0.5	0	0	0.375
135_120	1996	4	13	9	4	3	2	44.4444	75	66.6667	0.2	0	0	0.5	0.296875
169_120	1996	2	13	7	0	0	0	0			0	0	0	0	0.203125
175_120	2003	1	20	4	0	0	0	0			0.2	0	0	0.5	0.375
191_120	1997	4	14	10	3	1	0	30	33.3333	0	0.2	0	0	0.5	0.3125
213_120	1998	1	15	2	1	0	0	50	0		0	0	0	0	0.421875
123_127	1993	1	8	1	1	0	0	100	0		0.333333	0.5	0.5	0	0.234375
142_127	1990	1	5	1	0	0	0	0			0.181818	0.666667	0	0	0.453125
147_127	1991	1	6	2	0	0	0	0			0.181818	0.666667	0	0	0.296875
155_127	1991	2	6	5	2	1	1	40	50	100	0.181818	0	0.5	0	0.234375
172_127	1995	1	10	1	1	1	0	100	100	0	0.4	0.666667	0.666667	0	0.178571
8_127	1987	6	2	20	6	3	1	30	50	33.3333	0	0	0	0	0.25
123_154	1998	1	8	3	0	0	0	0			0.363636	0.5	0	0.5	0.234375
147_154	1996	2	6	2	0	0	0	0			0.545455	0.666667	0.5	0.5	0.28125
170_154	1996	1	6	1	1	0	0	100	0		0.363636	0.666667	0.5	0	0.285714
210_154	2011	1	21	5	0	0	0	0			0.333333	0.5	0	0.5	0.25
123_157	1993	2	5	5	0	0	0	0			0.5	0.5	0.5	0.5	0.359375
132_157	1991	3	3	5	2	2	1	40	100	50	0.545455	0.5	0.666667	0.5	0.21875
135_157	1994	2	6	2	2	1	1	100	50	100	0.2	1	0	0	0.265625
142_157	1992	1	4	1	0	0	0	0			0.545455	0.666667	0.5	0.5	0.21875
147_157	1991	6	3	11	8	5	4	72.7273	62.5	80	0.545455	0.666667	0.5	0.5	0.390625
155_157	1991	1	3	2	0	0	0	0			0.181818	0	0	0.5	0.421875
169_157	1996	1	8	3	1	0	0	33.3333	0		0	0	0	0	0.28125
8_157	1991	3	3	7	0	0	0	0			0.333333	0	0.5	0.5	0.173077
175_189	2006	1	13	1	0	0	0	0			0.363636	0.666667	0.5	0	0.316667
191_189	2004	3	11	7	6	0	0	85.7143	0		0	0	0	0	0.233333
192_189	2003	4	10	10	4	0	0	40	0		0.5	1	0.5	0	0.233333
210_189	2003	5	10	10	5	2	2	50	40	100	0.4	1	0.5	0	0.283333
214_189	1998	1	5	1	0	0	0	0			0.363636	0	0.5	0.5	0.303571
263_189	2005	4	12	11	0	0	0	0			0	0	0	0	0.416667
346_189	2009	1	16	5	1	1	1	20	100	100	0	0	0	0	0.464286
356_189	2008	1	15	1	1	1	1	100	100	100	0.545455	1	0	0.5	0.464286
123_197	1995	4	4	14	3	0	0	21.4286	0		0	0	0	0	0.265625
135_197	1995	1	4	2	2	1	0	100	50	0	0.363636	0.5	0	0.5	0.4375
147_197	1997	5	6	7	2	2	1	28.5714	100	50	0.4	0.5	0	0.5	0.390625
169_197	1997	1	6	1	0	0	0	0			0.333333	0.5	0	0.5	0.21875
170_197	1995	4	4	7	5	2	2	71.4286	40	100	0.181818	0	0	0.5	0.214286
172_197	1995	1	4	1	0	0	0	0			0.166667	0.5	0	0	0.357143
175_197	1997	3	6	4	1	1	1	25	100	100	0.2	0	0	0.5	0.296875
191_197	1996	2	5	4	3	0	0	75	0		0.6	1	1	0	0.359375
210_197	2007	1	16	2	0	0	0	0			0.2	0	0	0.5	0.328125
267_197	2009	1	18	3	2	0	0	66.6667	0		0.181818	0	0.5	0	0.357143
346_197	2008	2	17	7	4	0	0	57.1429	0		0.2	0	0.666667	0	0.571429
348_197	2008	2	17	11	3	0	0	27.2727	0		0.363636	0.666667	0.5	0	0.328125
170_232	2000	1	3	1	0	0	0	0			0.181818	0.666667	0	0	0.392857
175_232	2001	1	4	1	0	0	0	0			0.363636	0.666667	0.5	0	0.328125
348_234	2009	2	12	3	2	0	0	66.6667	0		0	0	0	0	0.285714
356_234	2009	3	12	9	2	0	0	22.2222	0		0.2	0	0	0.5	0.392857
374_234	2012	1	15	10	0	0	0	0			0	0	0	0	0.25
432_234	2012	1	15	5	1	1	1	20	100	100	0.545455	1	0.5	0	0.392857
147_274	2002	3	2	20	2	0	0	10	0		0.6	1	0.666667	0	0.366667
175_274	2003	3	3	11	2	2	2	18.1818	100	100	0.4	0.5	0.666667	0	0.4
263_274	2003	3	3	9	1	0	0	11.1111	0		0.181818	0	0	0.5	0.4
339_300	2011	2	10	4	3	0	0	75	0		0.2	0.666667	0	0	0.321429
356_300	2011	1	10	1	0	0	0	0			0.363636	0.666667	0	0.5	0.321429
427_300	2012	1	11	1	1	0	0	100	0		0.545455	0.666667	0	1	0.428571
147_308	2003	1	2	3	2	0	0	66.6667	0		0.363636	0.5	0	0.666667	0.375
175_308	2003	4	2	12	1	0	0	8.33333	0		0.2	0	0	0.5	0.446429
263_308	2003	4	2	13	4	0	0	30.7692	0		0.181818	0	0.5	0	0.392857
267_308	2003	1	2	1	1	0	0	100	0		0.363636	0.666667	0.5	0	0.392857
210_333	2004	1	3	1	0	0	0	0			0.181818	0	0	0.5	0.1875
263_333	2006	1	5	1	0	0	0	0			0.181818	0.666667	0	0	0.328125
210_337	2012	1	10	4	1	0	0	25	0		0.166667	0.5	0	0	0.316667
267_337	2011	2	9	3	1	1	1	33.3333	100	100	0.333333	0.5	0	0.5	0.464286
346_337	2012	1	10	1	1	1	1	100	100	100	0.333333	1	0	0	0.392857
348_337	2008	3	6	15	3	1	0	20	33.3333	0	0.333333	1	0	0	0.35
356_337	2008	5	6	17	3	1	1	17.6471	33.3333	100	0.2	0	0	0.5	0.464286
374_337	2012	1	10	7	0	0	0	0			0.545455	0.666667	0.5	0.5	0.214286
415_337	2012	1	10	3	0	0	0	0			0.2	0.666667	0	0	0.3
427_337	2012	1	10	6	1	0	0	16.6667	0		0.363636	0.666667	0.5	0	0.316667
432_337	2012	1	10	5	1	0	0	20	0		0.363636	0.5	0.666667	0	0.35
346_350	2010	1	7	3	0	0	0	0			0.545455	1	0.666667	0	0.392857
415_350	2011	1	8	2	0	0	0	0			0.363636	1	0	0	0.392857
427_350	2012	1	9	2	0	0	0	0			0.363636	0.666667	0.5	0	0.446429
432_350	2012	1	9	2	0	0	0	0			0	0	0	0	0.392857
210_363	2010	3	6	13	4	0	0	30.7692	0		0.181818	0.666667	0	0	0.296875
267_363	2008	5	4	12	4	1	1	33.3333	25	100	0.4	1	0.5	0	0.428571
346_363	2008	4	4	10	2	1	1	20	50	100	0.181818	0.5	0	0	0.5
348_363	2008	2	4	2	0	0	0	0			0.166667	0.5	0	0	0.234375
374_363	2012	1	8	6	0	0	0	0			0	0	0	0	0.178571
415_363	2011	2	7	5	2	0	0	40	0		0.166667	0.5	0	0	0.234375
427_363	2012	1	8	5	0	0	0	0			0.5	0.5	0.5	0.5	0.233333
432_363	2012	1	8	4	0	0	0	0			0.333333	0.5	0.5	0	0.28125
415_400	2009	1	3	1	0	0	0	0			0.166667	0	0	0.5	0.433333
210_430	2012	1	3	1	1	0	0	100	0		0.166667	0.5	0	0	0.266667

## Sheet: Alleles
Male SB#	Year	Age	Pairings	Copulations	Offspring	Surviving Offspring	Copulation Success	Breeding Success	Offspring Success	DBB277	DBB285	DBB287	DBB289	DBB293	DBB297	DCB220	DCB222	DCB226	DCB228	DCB250	DCB252	DCB254	DCB256	DCB260	DCB264	DCB266	DAB277	DAB281	DAB285	DAB287	DAB289	DAB291	DAB293	DAB297
2	1984	9	14	9	4	3	64.2857	44.4444	75	1	0	0	0	0	0	0	0	0	0	1	1	0	0	0	0	0	0	0	1	0	1	0	0	0
7	1985	6	18	9	3	1	50	33.3333	33.3333	1	0	0	1	0	0	0	0	0	0	0	1	0	1	0	0	0	0	0	0	1	1	0	0	0
104	1986	8	17	10	6	2	58.8235	60	33.3333	1	0	0	1	0	0	0	0	0	0	0	0	0	1	0	0	0	0	0	1	0	1	0	0	0
111	1985	5	7	7	3	2	100	42.8571	66.6667	1	0	0	0	0	0	0	0	0	1	0	0	0	1	0	0	0	0	0	0	0	1	1	0	0
120	1996	13	63	25	17	9	39.6825	68	52.9412	0	0	0	1	0	1	0	0	0	0	0	0	0	1	0	0	1	0	0	1	0	0	1	0	0
127	1987	2	36	15	10	7	41.6667	66.6667	70	1	0	0	0	0	0	0	0	0	1	0	0	0	1	0	0	0	0	0	0	1	0	1	0	0
154	1996	6	11	1	0	0	9.09091	0		1	0	0	0	0	0	0	0	0	0	0	0	1	1	0	0	0	0	0	0	1	1	0	0	0
157	1991	3	65	22	16	10	33.8462	72.7273	62.5	1	0	1	0	0	0	0	0	0	0	0	0	1	0	1	0	0	0	0	0	0	0	0	1	1
189	1998	5	47	18	5	4	38.2979	27.7778	80	0	1	0	0	0	0	0	0	0	0	1	1	0	0	0	0	0	0	0	0	0	1	0	1	0
197	1995	4	98	33	9	7	33.6735	27.2727	77.7778	0	0	1	1	0	0	0	0	1	0	0	0	0	1	0	0	0	0	0	1	0	0	0	0	1
232	2000	3	2	0	0	0	0			1	0	0	0	0	1	0	1	0	0	0	0	0	0	0	1	0	1	0	1	0	0	0	0	0
234	2009	12	27	5	1	1	18.5185	20	100	1	0	0	0	0	1	0	0	0	0	0	0	0	1	0	0	1	0	1	0	0	0	1	0	0
274	2002	2	56	7	3	3	12.5	42.8571	100	1	0	0	1	0	0	0	0	0	0	0	0	1	1	0	0	0	0	0	0	0	0	1	1	0
300	2011	10	6	4	0	0	66.6667	0		1	0	0	1	0	0	1	0	1	0	0	0	0	0	0	0	0	0	0	0	0	0	0	0	1
308	2003	2	29	8	0	0	27.5862	0		1	0	0	1	0	0	0	0	0	0	0	0	0	1	0	0	0	0	1	0	0	0	1	0	0
333	2004	3	3	0	0	0	0			0	0	1	1	0	0	0	0	0	0	0	0	0	1	0	0	0	0	0	0	0	0	1	0	0
337	2008	6	61	11	4	3	18.0328	36.3636	75	1	0	0	1	0	0	1	0	0	0	0	0	0	1	0	0	0	0	0	1	0	0	0	0	1
350	2010	7	9	0	0	0	0			0	0	1	0	1	0	0	0	0	0	0	0	0	0	1	0	1	0	0	0	0	0	1	0	1
363	2008	4	58	12	2	2	20.6897	16.6667	100	1	0	0	1	0	0	1	0	1	0	0	0	0	0	0	0	0	0	0	0	0	0	0	0	1
400	2009	3	1	0	0	0	0			1	0	0	0	0	0	0	0	0	0	1	0	1	0	0	0	0	0	0	1	0	0	0	1	0
430	2012	3	1	1	0	0	100	0		1	0	0	1	0	0	0	0	1	0	0	0	1	0	0	0	0	0	0	0	0	0	0	0	1
