# Supplementary material for: Disentangling the mechanisms of mate choice in a captive koala population
Source: PeerJ. 2018 Aug 21;6:e5438. doi: 10.7717/peerj.5438 (PMC6108315; doi:10.7717/peerj.5438)
Supplement: Supplemental Information 5 — Script for testing the quantity of alleles mate choice hypothesis. [file peerj-06-5438-s005.r]

#Set working directory
setwd("~/Desktop/Analysis")

#Save corresponding excel sheets as csv files in working directory and add to global environment
Q <- read.csv("Quantity.csv")
library(arm)
library(fmsb)

# Determining multicolinearity for predictor variables
VIF(lm(Q$Overall.MHC.Hs ~
         Q$Year +
         Q$Age))
VIF(lm(Q$Year ~
         Q$Overall.MHC.Hs +
         Q$Age))
VIF(lm(Q$Age ~
         Q$Year +
         Q$Overall.MHC.Hs))
VIF(lm(Q$DBB.Heterozygosity ~
         Q$DCB.Heterozygosity +
         Q$DAB.Heterozygosity +
         Q$Year +
         Q$Age))
VIF(lm(Q$DCB.Heterozygosity ~
         Q$DBB.Heterozygosity +
         Q$DAB.Heterozygosity +
         Q$Year +
         Q$Age))
VIF(lm(Q$DAB.Heterozygosity ~
         Q$DCB.Heterozygosity +
         Q$DBB.Heterozygosity +
         Q$Year +
         Q$Age))
VIF(lm(Q$Year ~
         Q$DCB.Heterozygosity +
         Q$DBB.Heterozygosity +
         Q$DAB.Heterozygosity +
         Q$Age))
VIF(lm(Q$Age ~
         Q$DCB.Heterozygosity +
         Q$DBB.Heterozygosity +
         Q$DAB.Heterozygosity +
         Q$Year))

# Determining if MHC heterozygosity influences copulation success overall
CopSuc <- cbind(Q$Copulations, Q$Pairings - Q$Copulations)
Model1 <- glm(CopSuc ~ Year + Age + Overall.MHC.Hs, family = "binomial", data = Q)
summary(Model1)
s.Model1 <- standardize(Model1)
summary(s.Model1)
M1 <- data.frame(summary(s.Model1)$coefficients)
m.Overall.MHC.Hs <- mean(Q$Overall.MHC.Hs)
sd.Overall.MHC.Hs <- sd(Q$Overall.MHC.Hs)
intercept1 <- coef(s.Model1) [1]
slope1 <- coef(s.Model1) [4]
x1 <- seq(0, 1.5, 0.25)
x1.m <- (x1 - m.Overall.MHC.Hs)/(2*sd.Overall.MHC.Hs)
y1 <- invlogit(slope1*x1.m+intercept1)*100
intercept1.e <- summary(s.Model1)$coef[1,2]
slope1.e <- summary(s.Model1)$coef[4,2]
boots.i1 <- rnorm(1000, mean=intercept1, sd=intercept1.e)
boots.s1 <- rnorm(1000, mean=slope1, sd=slope1.e)
hist(boots.i1 + boots.s1, main= "Bootstrapped Coef")
abline(v = (intercept1 + slope1), col="red", lwd=2)
errors1 <- array(NA, dim = c(length(boots.i1), length(x1)))
for (i in 1:length(x1)) errors1[,i] <- boots.i1 + boots.s1*x1.m[i]
errors1.t <- invlogit(errors1)
uppers1 <- rep(NA, length(x1))
for (i in 1:length(x1)) uppers1[i] <- quantile(errors1.t[,i], probs = 0.975)
lowers1 <- rep(NA, length(x1))
for (i in 1:length(x1)) lowers1[i] <- quantile(errors1.t[,i], probs = 0.025)

# Determining if MHC heterozygosity influences breeding success overall
BreedSuc <- cbind(Q$Offspring, Q$Copulations - Q$Offspring)
Model2 <- glm(BreedSuc ~ Year + Overall.MHC.Hs, family = "binomial", data = Q)
summary(Model2)
s.Model2 <- standardize(Model2)
summary(s.Model2)
M2 <- data.frame(summary(s.Model2)$coefficients)
m.Overall.MHC.Hs <- mean(Q$Overall.MHC.Hs)
sd.Overall.MHC.Hs <- sd(Q$Overall.MHC.Hs)
intercept2 <- coef(s.Model2) [1]
slope2 <- coef(s.Model2) [3]
x2 <- seq(0, 1.5, 0.25)
x2.m <- (x2 - m.Overall.MHC.Hs)/(2*sd.Overall.MHC.Hs)
y2 <- (invlogit(slope2*x2.m+intercept2))*100
intercept2.e <- summary(s.Model2)$coef[1,2]
slope2.e <- summary(s.Model2)$coef[3,2]
boots.i2 <- rnorm(1000, mean=intercept2, sd=intercept2.e)
boots.s2 <- rnorm(1000, mean=slope2, sd=slope2.e)
hist(boots.i2 + boots.s2, main= "Bootstrapped Coef")
abline(v = (intercept2 + slope2), col="red", lwd=2)
errors2 <- array(NA, dim = c(length(boots.i2), length(x2)))
for (i in 1:length(x2)) errors2[,i] <- boots.i2 + boots.s2*x2.m[i]
errors2.t <- invlogit(errors2)
uppers2 <- rep(NA, length(x2))
for (i in 1:length(x2)) uppers2[i] <- quantile(errors2.t[,i], probs = 0.975)
lowers2 <- rep(NA, length(x2))
for (i in 1:length(x2)) lowers2[i] <- quantile(errors2.t[,i], probs = 0.025)

# Determining if MHC heterozygosity influences offspring success overall
OffSuc <- cbind(Q$Surviving.Offspring, Q$Offspring - Q$Surviving.Offspring)
Model3 <- glm(OffSuc ~ Year + Overall.MHC.Hs, family = "binomial", data = Q)
summary(Model3)
s.Model3 <- standardize(Model3)
summary(s.Model3)
M3 <- data.frame(summary(s.Model3)$coefficients)

# Determining if heterozygosity at individual MHC Loci influences copulation success
DBBCopSuc <- cbind(Q$Copulations, Q$Pairings - Q$Copulations)
Model4 <- glm(DBBCopSuc ~ Year + Age +  DBB.Heterozygosity + DCB.Heterozygosity + DAB.Heterozygosity, family = "binomial", data = Q)
summary(Model4)
s.Model4 <- standardize(Model4)
summary(s.Model4)
M4 <- data.frame(summary(s.Model4)$coefficients)
m.DAB.Heterozygosity <- mean(Q$DAB.Heterozygosity)
sd.DAB.Heterozygosity <- sd(Q$DAB.Heterozygosity)
intercept4 <- coef(s.Model4) [1]
slope4 <- coef(s.Model4) [6]
x4 <- seq(0, 1, 0.1)
x4.m <- (x4 - m.DAB.Heterozygosity)/(2*sd.DAB.Heterozygosity)
y4 <- invlogit(slope4*x4.m+intercept4)*100
intercept4.e <- summary(s.Model4)$coef[1,2]
slope4.e <- summary(s.Model4)$coef[6,2]
boots.i4 <- rnorm(1000, mean=intercept4, sd=intercept4.e)
boots.s4 <- rnorm(1000, mean=slope4, sd=slope4.e)
hist(boots.i4 + boots.s4, main= "Bootstrapped Coef")
abline(v = (intercept4 + slope4), col="red", lwd=2)
errors4 <- array(NA, dim = c(length(boots.i4), length(x4)))
for (i in 1:length(x4)) errors4[,i] <- boots.i4 + boots.s4*x4.m[i]
errors4.t <- invlogit(errors4)
uppers4 <- rep(NA, length(x4))
for (i in 1:length(x4)) uppers4[i] <- quantile(errors4.t[,i], probs = 0.975)
lowers4 <- rep(NA, length(x4))
for (i in 1:length(x4)) lowers4[i] <- quantile(errors4.t[,i], probs = 0.025)

# Determining if heterozygosity at indiviudal MHC Loci influences breeding success
DBBBreedSuc <- cbind(Q$Offspring, Q$Copulations - Q$Offspring)
Model5 <- glm(DBBBreedSuc ~ Year + DBB.Heterozygosity + DCB.Heterozygosity + DAB.Heterozygosity, family = "binomial", data = Q)
summary(Model5)
s.Model5 <- standardize(Model5)
summary(s.Model5)
M5 <- data.frame(summary(s.Model5)$coefficients)

# Determining if heterozygosity at individual MHC Loci influences offspring success
DBBOffSuc <- cbind(Q$Surviving.Offspring, Q$Offspring - Q$Surviving.Offspring)
Model6 <- glm(DBBOffSuc ~ Year + DBB.Heterozygosity, family = "binomial", data = Q)
summary(Model6)
s.Model6 <- standardize(Model6)
summary(s.Model6)
M6 <- data.frame(summary(s.Model6)$coefficients)

#Plotting all the graphs for MHC heterozygosity
par(mfrow = c(3,4), family = "sans", cex.axis = 1.2, cex.lab = 1.5,
    mar =  c(2, 2, 2, 2), oma = c(4,4,4,0), xpd = NA)
plot(x = Q$Overall.MHC.Hs, y = Q$Copulations/Q$Pairings*100, 
     cex = (Q$Pairings)/20, xlab ="", xaxt = "n",
     ylab = "Copulation Success", ylim = c(0,100), xlim = c(0,1.5))
axis (side = 1, at = seq(0,1.5,0.5), labels = F)
points(x = x1, y = y1, type = "l", lwd = 2)
points(x = x1, y = uppers1*100, type = "l", lty = "dotted")
points(x = x1, y = lowers1*100, type = "l", lty = "dotted")
plot(x = Q$DBB.Heterozygosity, y = Q$Copulation.Success, 
     cex = (Q$Pairings)/20, xlab = "", xaxt = "n",
     ylab = "", yaxt = "n", xlim = c(-0.1,1.1), ylim = c(0,100))
axis(side = 1, at = c(0,1), labels = F)
axis(side = 2, at = seq(0,100,20), labels = F)
plot(x = Q$DCB.Heterozygosity, y = Q$Copulation.Success, 
     cex = (Q$Pairings)/20, xlab = "", xaxt = "n",
     ylab = "", yaxt = "n", xlim = c(-0.1,1.1), ylim = c(0,100))
axis(side = 1, at = c(0,1), labels = F)
axis(side = 2, at = seq(0,100,20), labels = F)
plot(x = Q$DAB.Heterozygosity, y = Q$Copulation.Success, 
     cex = (Q$Pairings)/20, xlab = "", xaxt = "n",
     ylab = "", yaxt = "n", xlim = c(-0.1,1.1), ylim = c(0,100))
axis(side = 1, at = c(0,1), labels = F)
axis(side = 2, at = seq(0,100,20), labels = F)
points(x = x4, y = y4, type = "l", lwd = 2)
points(x = x4, y = uppers4*100, type = "l", lty = "dotted")
points(x = x4, y = lowers4*100, type = "l", lty = "dotted")
plot(x = Q$Overall.MHC.Hs, y = Q$Offspring/Q$Copulations*100, 
     cex = (Q$Copulations)/10, xlab ="", xaxt = "n",
     ylab = "Breeding Success", ylim = c(0,100), xlim = c(0,1.5))
axis (side = 1, at = seq(0,1.5,0.5), labels = F)
points(x = x2, y = y2, type = "l", lwd = 2)
points(x = x2, y = uppers2*100, type = "l", lty = "dotted")
points(x = x2, y = lowers2*100, type = "l", lty = "dotted")
plot(x = Q$DBB.Heterozygosity, y = Q$Breeding.Success, 
     cex = (Q$Copulations)/10, xlab = "", xaxt = "n",
     ylab = "", yaxt = "n", xlim = c(-0.1,1.1), ylim = c(0,100))
axis(side = 1, at = c(0,1), labels = F)
axis(side = 2, at = seq(0,100,20), labels = F)
plot(x = Q$DCB.Heterozygosity, y = Q$Breeding.Success, 
     cex = (Q$Copulations)/10, xlab = "", xaxt = "n",
     ylab = "", yaxt = "n", xlim = c(-0.1,1.1), ylim = c(0,100))
axis(side = 1, at = c(0,1), labels = F)
axis(side = 2, at = seq(0,100,20), labels = F)
plot(x = Q$DAB.Heterozygosity, y = Q$Breeding.Success, 
     cex = (Q$Copulations)/10, xlab = "", xaxt = "n",
     ylab = "", yaxt = "n", xlim = c(-0.1,1.1), ylim = c(0,100))
axis(side = 1, at = c(0,1), labels = F)
axis(side = 2, at = seq(0,100,20), labels = F)
plot(x = Q$Overall.MHC.Hs, y = Q$Surviving.Offspring/Q$Offspring*100, 
     cex = (Q$Offspring)/5, xlab ="Overall",
     ylab = "Offspring Success", ylim = c(0,100), xlim = c(0,1.5),
     xaxt = "n")
axis (side = 1, at = seq(0,1.5,0.5))
plot(x = Q$DBB.Heterozygosity, y = Q$Offspring.Success, 
     cex = (Q$Offspring)/5, xlab = "DBB", xaxt = "n",
     ylab = "", yaxt = "n", xlim = c(-0.1,1.1), ylim = c(0,100))
axis(side = 1, at = c(0,1))
axis(side = 2, at = seq(0,100,20), labels = F)
plot(x = Q$DCB.Heterozygosity, y = Q$Offspring.Success, 
     cex = (Q$Offspring)/5, xlab = "DCB",xaxt = "n",
     ylab = "", yaxt = "n", xlim = c(-0.1,1.1), ylim = c(0,100))
axis(side = 1, at = c(0,1))
axis(side = 2, at = seq(0,100,20), labels = F)
plot(x = Q$DAB.Heterozygosity, y = Q$Offspring.Success, 
     cex = (Q$Offspring)/5, xlab = "DAB", xaxt = "n",
     ylab = "", yaxt = "n", xlim = c(-0.1,1.1), ylim = c(0,100))
axis(side = 1, at = c(0,1))
axis(side = 2, at = seq(0,100,20), labels = F)

# Determining if genome-wide heterozygosity influences copulation success overall
CopSuc <- cbind(Q$Copulations, Q$Pairings - Q$Copulations)
Model1 <- glm(CopSuc ~ Year + Age + Non.MHC.Hs, family = "binomial", data = Q)
summary(Model1)
s.Model1 <- standardize(Model1)
summary(s.Model1)
M7 <- data.frame(summary(s.Model1)$coefficients)

# Determining if genome-wide heterozygosity influences breeding success overall
BreedSuc <- cbind(Q$Offspring, Q$Copulations - Q$Offspring)
Model2 <- glm(BreedSuc ~ Year + Non.MHC.Hs, family = "binomial", data = Q)
summary(Model2)
s.Model2 <- standardize(Model2)
summary(s.Model2)
M8 <- data.frame(summary(s.Model2)$coefficients)

# Determining if genome-wide heterozygosity influences offspring success overall
OffSuc <- cbind(Q$Surviving.Offspring, Q$Offspring - Q$Surviving.Offspring)
Model3 <- glm(OffSuc ~ Year + Non.MHC.Hs, family = "binomial", data = Q)
summary(Model3)
s.Model3 <- standardize(Model3)
summary(s.Model3)
M9 <- data.frame(summary(s.Model3)$coefficients)

#Plotting all the graphs for genome-wide heterozygosity
par(mfrow = c(3,1), family = "sans")
plot(x = Q$Non.MHC.Hs, y = Q$Copulations/Q$Pairings*100, 
     cex = (Q$Pairings)/20, xlab ="", xaxt = "n",
     ylab = "Copulation Success")
axis (side = 1, labels = F)
plot(x = Q$Overall.MHC.Hs, y = Q$Offspring/Q$Copulations*100, 
     cex = (Q$Copulations)/10, xlab ="", xaxt = "n",
     ylab = "Breeding Success")
axis (side = 1, labels = F)
plot(x = Q$Non.MHC.Hs, y = Q$Surviving.Offspring/Q$Offspring*100, 
     cex = (Q$Offspring)/5, xlab ="Genome-wide Heterozygosity",
     ylab = "Offspring Success")

# Extracting the results
Results <- rbind(M1, M2, M3, M4, M5, M6, M7, M8, M9)
write.csv(data.frame(Results), file = "QuantityResults.csv")
