# Supplementary material for: Disentangling the mechanisms of mate choice in a captive koala population
Source: PeerJ. 2018 Aug 21;6:e5438. doi: 10.7717/peerj.5438 (PMC6108315; doi:10.7717/peerj.5438)
Supplement: Supplemental Information 6 — Script for testing the genetic compatibility mate choice hypothesis. [file peerj-06-5438-s006.r]

#Set working directory
setwd("~/Desktop/Analysis")

#Save corresponding excel sheets as csv files in working directory and add to global environment
C <- read.csv("Compatibility.csv")
library(arm)
library(fmsb)

# Determining multicolinearity for predictor variables
VIF(lm(C$Overall.MHC.Similarity ~
         C$Year +
         C$Familiarity + 
         C$Male.Age))
VIF(lm(C$Year ~
         C$Overall.MHC.Similarity +
         C$Familiarity + 
         C$Male.Age))
VIF(lm(C$Familiarity ~
         C$Year +
         C$Overall.MHC.Similarity + 
         C$Male.Age))
VIF(lm(C$Male.SB ~
         C$Year +
         C$Familiarity + 
         C$Overall.MHC.Similarity))
VIF(lm(C$DBB.Similarity ~
         C$Year +
         C$Familiarity + 
         C$Male.Age +
         C$DCB.Similarity +
         C$DAB.Similarity))
VIF(lm(C$DCB.Similarity ~
         C$Year +
         C$Familiarity + 
         C$Male.Age +
         C$DBB.Similarity +
         C$DAB.Similarity))
VIF(lm(C$DAB.Similarity ~
         C$Year +
         C$Familiarity + 
         C$Male.Age +
         C$DBB.Similarity +
         C$DCB.Similarity))
VIF(lm(C$Year ~
         C$DAB.Similarity +
         C$Familiarity + 
         C$Male.Age +
         C$DBB.Similarity +
         C$DCB.Similarity))
VIF(lm(C$Familiarity ~
         C$DAB.Similarity +
         C$Year + 
         C$Male.Age +
         C$DBB.Similarity +
         C$DCB.Similarity))
VIF(lm(C$Male.Age ~
         C$DAB.Similarity +
         C$Year + 
         C$Familiarity +
         C$DBB.Similarity +
         C$DCB.Similarity))

# Determining if MHC similarity overall influences copulation success
Cop <- cbind(C$Copulations, C$Pairings - C$Copulations)
Model1 <- glm(Cop ~ Year + Familiarity + Male.Age + Overall.MHC.Similarity, family = "binomial", data = C)
summary(Model1)
s.Model1 <- standardize(Model1)
summary(s.Model1)
M1 <- data.frame(summary(s.Model1)$coefficients)

# Determining if MHC similarity overall influences breeding success
Breed <- cbind(C$Offspring, C$Copulations - C$Offspring)
Model2 <- glm(Breed ~ Year +  Overall.MHC.Similarity, family = "binomial", data = C)
summary(Model2)
s.Model2 <- standardize(Model2)
summary(s.Model2)
M2 <- data.frame(summary(s.Model2)$coefficients)

# Determining if MHC similarity overall influences offspring success
Off <- cbind(C$Surviving.Offspring, C$Offspring - C$Surviving.Offspring)
Model3 <- glm(Off ~ Year +  Overall.MHC.Similarity, family = "binomial", data = C)
summary(Model3)
s.Model3 <- standardize(Model3)
summary(s.Model3)
M3 <- data.frame(summary(s.Model3)$coefficients)

# Determining if similarity at indiivdual MHC loci influences copulation success
Cop <- cbind(C$Copulations, C$Pairings - C$Copulations)
Model4 <- glm(Cop ~ Year + Familiarity + Male.Age +  DBB.Similarity + DCB.Similarity + DAB.Similarity, family = "binomial", data = C)
summary(Model4)
s.Model4 <- standardize(Model4)
summary(s.Model4)
M4 <- data.frame(summary(s.Model4)$coefficients)

# Determining if similarity at individual MHC loci influences breeding success
Breed <- cbind(C$Offspring, C$Copulations - C$Offspring)
Model5 <- glm(Breed ~ Year +  DBB.Similarity + DCB.Similarity + DAB.Similarity, family = "binomial", data = C)
summary(Model5)
s.Model5 <- standardize(Model5)
summary(s.Model5)
M5 <- data.frame(summary(s.Model5)$coefficients)
m.DAB.Similarity <- mean(C$DAB.Similarity)
sd.DAB.Similarity <- sd(C$DAB.Similarity)
intercept5 <- coef(s.Model5) [1]
slope5 <- coef(s.Model5) [5]
x5 <- seq(0, 1, 0.1)
x5.m <- (x5 - m.DAB.Similarity)/(2*sd.DAB.Similarity)
y5 <- (invlogit(slope5*x5.m+intercept5))*100
intercept5.e <- summary(s.Model5)$coef[1,2]
slope5.e <- summary(s.Model5)$coef[5,2]
boots.i5 <- rnorm(1000, mean=intercept5, sd=intercept5.e)
boots.s5 <- rnorm(1000, mean=slope5, sd=slope5.e)
hist(boots.i5 + boots.s5, main= "Bootstrapped Coef")
abline(v = (intercept5 + slope5), col="red", lwd=2)
errors5 <- array(NA, dim = c(length(boots.i5), length(x5)))
for (i in 1:length(x5)) errors5[,i] <- boots.i5 + boots.s5*x5.m[i]
errors5.t <- invlogit(errors5)
uppers5 <- rep(NA, length(x5))
for (i in 1:length(x5)) uppers5[i] <- quantile(errors5.t[,i], probs = 0.975)
lowers5 <- rep(NA, length(x5))
for (i in 1:length(x5)) lowers5[i] <- quantile(errors5.t[,i], probs = 0.025)

# Determining if similarity at individual MHC loci influences offspring success
Off <- cbind(C$Surviving.Offspring, C$Offspring - C$Surviving.Offspring)
Model6 <- glm(Off ~ Year + DBB.Similarity + DCB.Similarity + DAB.Similarity, family = "binomial", data = C)
summary(Model6)
s.Model6 <- standardize(Model6)
summary(s.Model6)
M6 <- data.frame(summary(s.Model6)$coefficients)

#Plotting all the graphs for MHC similarity
par(mfrow = c(3,4), family = "sans", cex.axis = 1.2, cex.lab = 1.5,
    mar =  c(2, 2, 2, 2), oma = c(4,4,4,0), xpd = NA)
plot(x = C$Overall.MHC.Similarity, y = C$Copulations/C$Pairings*100, 
     cex = (C$Pairings)/10, xlab ="",
     ylab = "Copulation Success", xaxt = 'n')
axis(side = 1, labels = F)
plot(x = C$DBB.Similarity, y = C$Copulation.Success, 
     cex = (C$Pairings)/10, xlab = "", ylab = "", 
     xaxt = "n", yaxt = "n")
axis(side = 1, labels = F)
axis(side = 2, labels = F)
plot(x = C$DCB.Similarity, y = C$Copulation.Success, 
     cex = (C$Pairings)/10, xlab = "", ylab = "", 
     xaxt = "n", yaxt = "n")
axis(side = 1, labels = F)
axis(side = 2, labels = F)
plot(x = C$DAB.Similarity, y = C$Copulation.Success, 
     cex = (C$Pairings)/10, xlab = "", ylab = "", 
     xaxt = "n", yaxt = "n")
axis(side = 1, labels = F)
axis(side = 2, labels = F)
plot(x = C$Overall.MHC.Similarity, y = C$Offspring/C$Copulations*100, 
     cex = (C$Copulations)/5, xlab ="",
     ylab = "Breeding Success", xaxt = 'n')
axis(side = 1, labels = F)
plot(x = C$DBB.Similarity, y = C$Breeding.Success, 
     cex = (C$Copulations)/5, xlab = "", ylab = "", 
     xaxt = "n", yaxt = "n")
axis(side = 1, labels = F)
axis(side = 2, labels = F)
plot(x = C$DCB.Similarity, y = C$Breeding.Success, 
     cex = (C$Copulations)/5, xlab = "", ylab = "", 
     xaxt = "n", yaxt = "n")
axis(side = 1, labels = F)
axis(side = 2, labels = F)
plot(x = C$DAB.Similarity, y = C$Breeding.Success, 
     cex = (C$Copulations)/5, xlab = "", ylab = "", 
     xaxt = "n", yaxt = "n")
axis(side = 1, labels = F)
axis(side = 2, labels = F)
points(x = x5, y = y5, type = "l", lwd = 2)
points(x = x5, y = uppers5*100, type = "l", lty = "dotted")
points(x = x5, y = lowers5*100, type = "l", lty = "dotted")
plot(x = C$Overall.MHC.Similarity, y = C$Surviving.Offspring/C$Offspring*100, 
     cex = (C$Offspring)/2.5, xlab ="Overall",
     ylab = "Offspring Success")
plot(x = C$DBB.Similarity, y = C$Offspring.Success, 
     cex = (C$Offspring)/2.5, xlab = "DBB", 
     ylab = "", yaxt = "n")
axis(side = 2, labels = F)
plot(x = C$DCB.Similarity, y = C$Offspring.Success, 
     cex = (C$Offspring)/2.5, xlab = "DCB", 
     ylab = "", yaxt = "n")
axis(side = 2, labels = F)
plot(x = C$DAB.Similarity, y = C$Offspring.Success, 
     cex = (C$Offspring)/2.5, xlab = "DAB", 
     ylab = "", yaxt = "n")
axis(side = 2, labels = F)

# Determining if genome-wide similarity influences copulation success
Cop <- cbind(C$Copulations, C$Pairings - C$Copulations)
Mod1 <- glm(Cop ~ Year + Familiarity + Male.Age + Non.MHC.Similarity, family = "binomial", data = C)
summary(Mod1)
s.Mod1 <- standardize(Mod1)
summary(s.Mod1)
M7 <- data.frame(summary(s.Mod1)$coefficients)

# Determining if genome-wide similarity influences breeding success
Breed <- cbind(C$Offspring, C$Copulations - C$Offspring)
Mod2 <- glm(Breed ~ Year + Non.MHC.Similarity, family = "binomial", data = C)
summary(Mod2)
s.Mod2 <- standardize(Mod2)
summary(s.Mod2)
M8 <- data.frame(summary(s.Mod2)$coefficients)
m.Non.MHC.Similarity <- mean(C$Non.MHC.Similarity)
sd.Non.MHC.Similarity <- sd(C$Non.MHC.Similarity)
intercept8 <- coef(s.Mod2) [1]
slope8 <- coef(s.Mod2) [3]
x8 <- seq(0.1, 0.6, 0.05)
x8.m <- (x8 - m.Non.MHC.Similarity)/(2*sd.Non.MHC.Similarity)
y8 <- (invlogit(slope8*x8.m+intercept8))*100
intercept8.e <- summary(s.Mod2)$coef[1,2]
slope8.e <- summary(s.Mod2)$coef[3,2]
boots.i8 <- rnorm(1000, mean=intercept8, sd=intercept8.e)
boots.s8 <- rnorm(1000, mean=slope8, sd=slope8.e)
hist(boots.i8 + boots.s8, main= "Bootstrapped Coef")
abline(v = (intercept8 + slope8), col="red", lwd=2)
errors8 <- array(NA, dim = c(length(boots.i8), length(x8)))
for (i in 1:length(x8)) errors8[,i] <- boots.i8 + boots.s8*x8.m[i]
errors8.t <- invlogit(errors8)
uppers8 <- rep(NA, length(x8))
for (i in 1:length(x8)) uppers8[i] <- quantile(errors8.t[,i], probs = 0.975)
lowers8 <- rep(NA, length(x8))
for (i in 1:length(x8)) lowers8[i] <- quantile(errors8.t[,i], probs = 0.025)

# Determining if genome-wide similarity influences offspring success
Off <- cbind(C$Surviving.Offspring, C$Offspring - C$Surviving.Offspring)
Mod3 <- glm(Off ~ Year + Non.MHC.Similarity, family = "binomial", data = C)
summary(Mod3)
s.Mod3 <- standardize(Mod3)
summary(s.Mod3)
M9 <- data.frame(summary(s.Mod3)$coefficients)

#Plotting all the graphs for genome-wide similarity
par(mfrow = c(3,1), family = "sans")
plot(x = C$Non.MHC.Similarity, y = C$Copulations/C$Pairings*100, 
     cex = (C$Pairings)/10, xlab ="",
     ylab = "Copulation Success", xaxt = 'n')
axis(side = 1, labels = F)
plot(x = C$Non.MHC.Similarity, y = C$Breeding.Success, 
     cex = (C$Copulations)/5, xlab = "", 
     ylab = "Breeding Success", xaxt = 'n')
axis(side = 1, labels = F)
points(x = x8, y = y8, type = "l", lwd = 2)
points(x = x8, y = uppers8*100, type = "l", lty = "dotted")
points(x = x8, y = lowers8*100, type = "l", lty = "dotted")
plot(x = C$Non.MHC.Similarity, y = C$Surviving.Offspring/C$Offspring*100, 
     cex = (C$Offspring)/2.5, xlab ="Genome-wide Similarity",
     ylab = "Offspring Success")

# Extracting the results
Results <- rbind(M1, M2, M3, M4, M5, M6, M7, M8, M9)
write.csv(data.frame(Results), file = "CompatibilityResults.csv")
